# Supplementary material for: Intestinal NUCB2/nesfatin-1 regulates hepatic glucose production via the MC4R-cAMP-GLP-1 pathway
Source: EMBO J. 2024 Nov 19;44(1):54–74. doi: 10.1038/s44318-024-00300-4 (PMC11696497; doi:10.1038/s44318-024-00300-4)
Supplement: Supplementary file 3 — Source data Fig. 1 [file 44318_2024_300_MOESM3_ESM.zip]

Archive with 25 entries (12 files):
- Figure 1/
- Figure 1/fig1b/
- Figure 1/fig1b/fig1b.tif
- Figure 1/fig1c/
- Figure 1/fig1c/Figure 1c.xlsx
- Figure 1/fig1e/
- Figure 1/fig1e/Figure 1e.xlsx
- Figure 1/fig1f/
- Figure 1/fig1f/Figure 1f.xlsx
- Figure 1/fig1g/
- Figure 1/fig1g/Figure 1g.xlsx
- Figure 1/fig1h/
- Figure 1/fig1h/Figure1h.xlsx
- Figure 1/fig1i/
- Figure 1/fig1i/Figure1i.xlsx
- Figure 1/fig1k/
- Figure 1/fig1k/Figure1k.xlsx
- Figure 1/fig1l/
- Figure 1/fig1l/Figure1l.xlsx
- Figure 1/fig1m/
- Figure 1/fig1m/Figure1m.xlsx
- Figure 1/fig1n/
- Figure 1/fig1n/Figure1n.xlsx
- Figure 1/fig1o/
- Figure 1/fig1o/Figure1o.xlsx
