# Supplementary material for: Intestinal NUCB2/nesfatin-1 regulates hepatic glucose production via the MC4R-cAMP-GLP-1 pathway
Source: EMBO J. 2024 Nov 19;44(1):54–74. doi: 10.1038/s44318-024-00300-4 (PMC11696497; doi:10.1038/s44318-024-00300-4)
Supplement: Supplementary file 3 — Source data Fig. 1 [file 44318_2024_300_MOESM3_ESM.zip › Figure 1/fig1c/Figure 1c.xlsx]

## Sheet: Figure 1c
Relative protein expression of NUCB2
		Saline			Glucose
	jejunum	1	1	1	4.73055	1.94837	5.53434
	Ileum	3.60039	1.83325	1.03148	12.303	7.25979	10.0918
	Colon	1.83325	1.90121	3.54938	9.59536	6.86595	12.2692
	Liver	0.940101	1.54653	4.66156	0.96215	1.56099	4.31739
	Pancreas	0.603067	1.53161	4.90597	0.297558	0.768288	4.84222
	Muscle	0.207321	0.923054	4.49356	0.392602	0.829863	4.99864
	Hypothalamus	2.23366	1.22516	4.80628	1.53893	0.341417	6.45317
