# Supplementary material for: Intestinal NUCB2/nesfatin-1 regulates hepatic glucose production via the MC4R-cAMP-GLP-1 pathway
Source: EMBO J. 2024 Nov 19;44(1):54–74. doi: 10.1038/s44318-024-00300-4 (PMC11696497; doi:10.1038/s44318-024-00300-4)
Supplement: Supplementary file 3 — Source data Fig. 1 [file 44318_2024_300_MOESM3_ESM.zip › Figure 1/fig1e/Figure 1e.xlsx]

## Sheet: Figure 1e
NCD-glucose-GIR（mg/kg/min）
				min	WT-Saline						NUCB2 KO-Saline						WT-Glucose						NUCB2 KO-Glucose
				90	3.33	3.78	3.42	3.63	3.71	3.6	3.22	3.88	3.64	3.56	3.74	3.65	3.96	2.05	3.64	4.02	4.01	4.14	3.23	3.89	3.42	2.48	3.75	3.63
				100	2.22	2.52	2.28	2.42	3.71	2.4	3.22	3.88	2.43	3.56	2.5	2.44	2.64	2.05	2.43	2.68	2.67	2.76	2.15	2.6	2.28	2.23	2.5	2.42
				110	2	2.27	1.83	2.42	3.71	2.04	1.61	2.33	2.67	2.37	2.25	2.19	2.37	1.85	2.43	2.41	2	2.76	1.83	2.6	2.28	2.23	2.5	2.42
				120	2	2.27	1.83	2.06	2.47	2.4	1.61	2.33	2.07	2.61	2	2.19	2.37	1.85	2.43	2.41	2.67	2.76	1.61	2.6	2.05	2.73	2.25	2.42
				130	1.89	2.27	1.94	2.66	2.47	2.4	1.5	2.33	2.07	2.61	2.5	2.44	2.24	1.85	3.04	2.28	2.67	2.76	1.61	2.34	2.05	2.73	2.25	2.42
				140	1.89	2.01	2.05	2.66	2.47	2.4	1.5	2.2	2.07	2.61	2.5	2.44	2.24	1.64	3.64	2.01	2	3.45	2.15	2.34	2.51	2.73	2.5	2.18
				150	1.78	2.01	2.05	2.06	2.97	2.16	1.61	1.68	2.19	2.61	2.12	2.19	2.37	1.85	3.64	2.01	2	2.76	2.15	2.34	2.51	2.48	2.25	2.18
				160	1.89	2.27	2.05	2.06	2.97	1.92	1.5	1.81	2.19	2.37	2.12	2.19	6.59	8.21	6.07	5.36	6.01	5.52	4.31	2.6	2.51	2.48	2.25	1.94
				170	1.93	1.76	2.05	2.42	2.23	1.92	1.61	1.94	2.19	2.02	2.25	1.95	5.93	6.67	6.07	6.7	6.01	6.21	3.23	3.25	1.94	2.48	2.25	2.3
				180	1.76	1.64	1.98	2.41	2.12	2.87	1.63	1.51	1.83	2.1	2.15	2.16	4.97	5.27	6.01	4.32	5.63	5.14	2.94	3.58	1.96	3.14	3.53	2.58
				190	1.76	1.78	2.43	2.41	2.44	2.87	1.63	1.88	2	2.1	2.15	2.16	5.22	5.35	6.41	4.93	6.03	5.25	2.68	3.19	1.96	3.52	3.16	2.95
				200	1.93	1.78	2.43	2.41	2.44	2.87	1.63	1.88	2	1.9	2.32	2.16	5.22	5.35	6.41	4.93	6.69	5.25	2.68	3.19	2.35	3.77	2.78	2.95
