# Supplementary material for: Intestinal NUCB2/nesfatin-1 regulates hepatic glucose production via the MC4R-cAMP-GLP-1 pathway
Source: EMBO J. 2024 Nov 19;44(1):54–74. doi: 10.1038/s44318-024-00300-4 (PMC11696497; doi:10.1038/s44318-024-00300-4)
Supplement: Supplementary file 3 — Source data Fig. 1 [file 44318_2024_300_MOESM3_ESM.zip › Figure 1/fig1f/Figure 1f.xlsx]

## Sheet: Figure 1f
NCD-glucose-GIR（mg/kg/min）
	WT+Saline	NUCB2 KO+Saline	WT+Glucose	NUCB2 KO+Glucose
	1.82	1.76	5.14	2.77
	2.41	1.63	5.32	3.32
	2.33	1.94	6.28	2.09
	2.28	2	4.73	3.48
	1.73	2.21	5.21	2.83
	2.87	2.16	6.12	3.16
