# Supplementary material for: Intestinal NUCB2/nesfatin-1 regulates hepatic glucose production via the MC4R-cAMP-GLP-1 pathway
Source: EMBO J. 2024 Nov 19;44(1):54–74. doi: 10.1038/s44318-024-00300-4 (PMC11696497; doi:10.1038/s44318-024-00300-4)
Supplement: Supplementary file 3 — Source data Fig. 1 [file 44318_2024_300_MOESM3_ESM.zip › Figure 1/fig1h/Figure1h.xlsx]

## Sheet: Figure1h
NCD-glucose-HGP Suppression(100%)
	WT+Saline	NUCB2 KO+Saline	WT+Glucose	NUCB2 KO+Glucose
	23.11	22.93	42.05	28.16
	27.09	29.47	43.69	32.82
	25.49	21.4	45.13	30.8
	27.23	25.47	39.06	33.68
	19.44	20.74	45.61	34.65
	28.86	24.43	46.91	37.79
