# Supplementary material for: Intestinal NUCB2/nesfatin-1 regulates hepatic glucose production via the MC4R-cAMP-GLP-1 pathway
Source: EMBO J. 2024 Nov 19;44(1):54–74. doi: 10.1038/s44318-024-00300-4 (PMC11696497; doi:10.1038/s44318-024-00300-4)
Supplement: Supplementary file 3 — Source data Fig. 1 [file 44318_2024_300_MOESM3_ESM.zip › Figure 1/fig1i/Figure1i.xlsx]

## Sheet: Figure1i
NCD-glucose-Glucose Uptake(mg/kg/min)
	WT+Saline	NUCB2 KO+Saline	WT+Glucose	NUCB2 KO+Glucose
	18.12	17.56	15.44	17.57
	17.21	16.23	16.72	16.42
	17.53	18.84	16.98	17.59
	18.58	17.8	16.73	16.28
	19.13	17.11	15.61	17.73
	17.17	18.86	17.22	16.66
