# Supplementary material for: Intestinal NUCB2/nesfatin-1 regulates hepatic glucose production via the MC4R-cAMP-GLP-1 pathway
Source: EMBO J. 2024 Nov 19;44(1):54–74. doi: 10.1038/s44318-024-00300-4 (PMC11696497; doi:10.1038/s44318-024-00300-4)
Supplement: Supplementary file 3 — Source data Fig. 1 [file 44318_2024_300_MOESM3_ESM.zip › Figure 1/fig1l/Figure1l.xlsx]

## Sheet: Figure1l
NCD-Lipid-GIR(mg/kg/min)
	WT+Saline	NUCB2 KO+Saline	WT+Lipid	NUCB2 KO+Lipid
	2.45	1.85	5.45	3.43
	2.32	2.19	5.68	2.89
	1.75	2.08	5.83	3.07
	2.04	1.77	5.93	3.68
	1.87	1.93	5.44	3.11
	2.22	1.86	6.33	3.64
