# Supplementary material for: Intestinal NUCB2/nesfatin-1 regulates hepatic glucose production via the MC4R-cAMP-GLP-1 pathway
Source: EMBO J. 2024 Nov 19;44(1):54–74. doi: 10.1038/s44318-024-00300-4 (PMC11696497; doi:10.1038/s44318-024-00300-4)
Supplement: Supplementary file 3 — Source data Fig. 1 [file 44318_2024_300_MOESM3_ESM.zip › Figure 1/fig1m/Figure1m.xlsx]

## Sheet: Figure1m
NCD-Lipid-HGP(mg/kg/min)
		WT+Saline						NUCB2 KO+Saline						WT+Lipid						NUCB2 KO+Lipid
	Basal	22.1	22.8	18.5	20.3	19.7	21.8	20.8	20.4	21.3	19.7	20.8	22.2	21.07	21.1	18.81	23.44	21.6	21	19.6	16.7	21.8	25.3	19.5	22.9
	Clamp	16.4	17.8	15.3	15.1	14.6	16.8	16.2	15.8	15.96	14.3	15.4	16.6	11.2	11.1	10.5	10.9	11.4	10.7	13.7	12.4	10.8	14.9	15.7	13.3
