# Supplementary material for: Intestinal NUCB2/nesfatin-1 regulates hepatic glucose production via the MC4R-cAMP-GLP-1 pathway
Source: EMBO J. 2024 Nov 19;44(1):54–74. doi: 10.1038/s44318-024-00300-4 (PMC11696497; doi:10.1038/s44318-024-00300-4)
Supplement: Supplementary file 3 — Source data Fig. 1 [file 44318_2024_300_MOESM3_ESM.zip › Figure 1/fig1n/Figure1n.xlsx]

## Sheet: Figure1n
NCD-Lipid-HGP Suppression(100%)
	WT+Saline	NUCB2 KO+Saline	WT+Lipid	NUCB2 KO+Lipid
	25.79	22.12	46.67	40.17
	21.93	22.55	47.32	36.73
	17.3	25.07	50.24	35.33
	25.62	27.41	42.06	31.65
	25.89	25.96	51.37	37.94
	22.94	25.23	50.46	31.79
