# Supplementary material for: Intestinal NUCB2/nesfatin-1 regulates hepatic glucose production via the MC4R-cAMP-GLP-1 pathway
Source: EMBO J. 2024 Nov 19;44(1):54–74. doi: 10.1038/s44318-024-00300-4 (PMC11696497; doi:10.1038/s44318-024-00300-4)
Supplement: Supplementary file 3 — Source data Fig. 1 [file 44318_2024_300_MOESM3_ESM.zip › Figure 1/fig1o/Figure1o.xlsx]

## Sheet: Figure1o
NCD-lipid-Glucose Uptake(mg/kg/min)
	WT+Saline	NUCB2 KO+Saline	WT+Lipid	NUCB2 KO+Lipid
	18.85	18.05	16.65	17.13
	20.12	17.99	16.78	15.29
	17.05	18.04	16.33	13.87
	17.14	16.07	16.83	18.58
	16.47	17.33	16.84	18.81
	19.02	18.46	17.03	16.94
