# Supplementary material for: Intestinal NUCB2/nesfatin-1 regulates hepatic glucose production via the MC4R-cAMP-GLP-1 pathway
Source: EMBO J. 2024 Nov 19;44(1):54–74. doi: 10.1038/s44318-024-00300-4 (PMC11696497; doi:10.1038/s44318-024-00300-4)
Supplement: Supplementary file 4 — Source data Fig. 2 [file 44318_2024_300_MOESM4_ESM.zip]

Archive with 21 entries (10 files):
- Figure 2/
- Figure 2/fig2b/
- Figure 2/fig2b/Figure2b.xlsx
- Figure 2/fig2c/
- Figure 2/fig2c/Figure2c.xlsx
- Figure 2/fig2d/
- Figure 2/fig2d/Figure2d.xlsx
- Figure 2/fig2e/
- Figure 2/fig2e/Figure2e.xlsx
- Figure 2/fig2f/
- Figure 2/fig2f/Figure2f.xlsx
- Figure 2/fig2h/
- Figure 2/fig2h/Figure 2h.xlsx
- Figure 2/fig2i/
- Figure 2/fig2i/Figure 2i.xlsx
- Figure 2/fig2j/
- Figure 2/fig2j/Figure 2j.xlsx
- Figure 2/fig2k/
- Figure 2/fig2k/Figure 2k.xlsx
- Figure 2/fig2l/
- Figure 2/fig2l/Figure2l.xlsx
