# Supplementary material for: Intestinal NUCB2/nesfatin-1 regulates hepatic glucose production via the MC4R-cAMP-GLP-1 pathway
Source: EMBO J. 2024 Nov 19;44(1):54–74. doi: 10.1038/s44318-024-00300-4 (PMC11696497; doi:10.1038/s44318-024-00300-4)
Supplement: Supplementary file 4 — Source data Fig. 2 [file 44318_2024_300_MOESM4_ESM.zip › Figure 2/fig2c/Figure2c.xlsx]

## Sheet: Figure2c
HFD-glucose-GIR(mg/kg/min)
	WT+Saline	NUCB2 KO+Saline	WT+Glucose	NUCB2 KO+Glucose
	1.32	1.68	1.66	1.28
	1.45	1.08	1.42	1.05
	1.52	1.76	1.53	1.58
	1.48	1.25	1.35	1.22
	1.24	1.19	1.71	1.15
	1.44	1.72	1.48	1.13
