# Supplementary material for: Intestinal NUCB2/nesfatin-1 regulates hepatic glucose production via the MC4R-cAMP-GLP-1 pathway
Source: EMBO J. 2024 Nov 19;44(1):54–74. doi: 10.1038/s44318-024-00300-4 (PMC11696497; doi:10.1038/s44318-024-00300-4)
Supplement: Supplementary file 4 — Source data Fig. 2 [file 44318_2024_300_MOESM4_ESM.zip › Figure 2/fig2e/Figure2e.xlsx]

## Sheet: Figure2e
HFD-glucose-HGP Suppression(100%)
	WT+Saline	NUCB2 KO+Saline	WT+Glucose	NUCB2 KO+Glucose
	15.4	16	19.9	14.01
	14.3	14.6	17.5	14.71
	18.3	15.27	21.46	17.33
	18.76	11.54	16.14	13
	17.2	14.48	17.92	13.76
	15.02	14.63	18.54	15.92
