# Supplementary material for: Intestinal NUCB2/nesfatin-1 regulates hepatic glucose production via the MC4R-cAMP-GLP-1 pathway
Source: EMBO J. 2024 Nov 19;44(1):54–74. doi: 10.1038/s44318-024-00300-4 (PMC11696497; doi:10.1038/s44318-024-00300-4)
Supplement: Supplementary file 4 — Source data Fig. 2 [file 44318_2024_300_MOESM4_ESM.zip › Figure 2/fig2f/Figure2f.xlsx]

## Sheet: Figure2f
HFD-glucose-Glucose Uptake(mg/kg/min)
	WT+Saline	NUCB2 KO+Saline	WT+Glucose	NUCB2 KO+Glucose
	18.41	18.48	16.56	19.08
	19.97	20.38	17.02	18.45
	17.86	18.96	17.13	17.28
	19.19	19.65	18.15	19.12
	18.38	20.09	18.21	17.45
	18.52	19.22	17.28	18.45
