# Supplementary material for: Intestinal NUCB2/nesfatin-1 regulates hepatic glucose production via the MC4R-cAMP-GLP-1 pathway
Source: EMBO J. 2024 Nov 19;44(1):54–74. doi: 10.1038/s44318-024-00300-4 (PMC11696497; doi:10.1038/s44318-024-00300-4)
Supplement: Supplementary file 4 — Source data Fig. 2 [file 44318_2024_300_MOESM4_ESM.zip › Figure 2/fig2i/Figure 2i.xlsx]

## Sheet: Figure 2i
HFD-Lipid-GIR(mg/kg/min)
	WT+Saline	NUCB2 KO+Saline	WT+Lipid	NUCB2 KO+Lipid
	1.32	1.26	1.36	1.22
	1.45	1.08	1.28	1.43
	1.52	1.56	1.43	1.02
	1.08	1.25	1.57	1.16
	1.24	1.19	1.33	1.24
	1.44	1.42	1.29	1.15
