# Supplementary material for: Intestinal NUCB2/nesfatin-1 regulates hepatic glucose production via the MC4R-cAMP-GLP-1 pathway
Source: EMBO J. 2024 Nov 19;44(1):54–74. doi: 10.1038/s44318-024-00300-4 (PMC11696497; doi:10.1038/s44318-024-00300-4)
Supplement: Supplementary file 4 — Source data Fig. 2 [file 44318_2024_300_MOESM4_ESM.zip › Figure 2/fig2k/Figure 2k.xlsx]

## Sheet: Figure 2k
HFD-Lipid-HGP Suppression(100%)
	WT+Saline	NUCB2 KO+Saline	WT+Lipid	NUCB2 KO+Lipid
	15.4	16	19.49	14.09
	14.3	14.6	19.51	14.29
	18.3	15.27	15.58	15.38
	18.76	11.54	18.83	14.75
	17.2	14.48	16.67	16.89
	15.02	14.63	16.59	14.49
