# Supplementary material for: Intestinal NUCB2/nesfatin-1 regulates hepatic glucose production via the MC4R-cAMP-GLP-1 pathway
Source: EMBO J. 2024 Nov 19;44(1):54–74. doi: 10.1038/s44318-024-00300-4 (PMC11696497; doi:10.1038/s44318-024-00300-4)
Supplement: Supplementary file 4 — Source data Fig. 2 [file 44318_2024_300_MOESM4_ESM.zip › Figure 2/fig2l/Figure2l.xlsx]

## Sheet: Figure2l
HFD-lipid-Glucose Uptake(mg/kg/min)
	WT+Saline	NUCB2 KO+Saline	WT+Lipid	NUCB2 KO+Lipid
	18.41	18.06	16.86	20.12
	19.97	20.38	18.18	17.03
	17.86	18.76	15.93	16.42
	18.79	19.65	17.87	19.66
	18.38	20.09	17.73	19.94
	18.52	18.92	16.99	19.45
