# Supplementary material for: Intestinal NUCB2/nesfatin-1 regulates hepatic glucose production via the MC4R-cAMP-GLP-1 pathway
Source: EMBO J. 2024 Nov 19;44(1):54–74. doi: 10.1038/s44318-024-00300-4 (PMC11696497; doi:10.1038/s44318-024-00300-4)
Supplement: Supplementary file 5 — Source data Fig. 3 [file 44318_2024_300_MOESM5_ESM.zip]

Archive with 15 entries (7 files):
- Figure 3/
- Figure 3/fig3b/
- Figure 3/fig3b/Figure 3b.xlsx
- Figure 3/fig3c/
- Figure 3/fig3c/Figure 3c.xlsx
- Figure 3/fig3d/
- Figure 3/fig3d/Figure 3d.xlsx
- Figure 3/fig3e/
- Figure 3/fig3e/Figure3e.xlsx
- Figure 3/fig3f/
- Figure 3/fig3f/Figure3f.xlsx
- Figure 3/fig3g/
- Figure 3/fig3g/Figure3g.xlsx
- Figure 3/fig3h/
- Figure 3/fig3h/Figure3h.xlsx
