# Supplementary material for: Intestinal NUCB2/nesfatin-1 regulates hepatic glucose production via the MC4R-cAMP-GLP-1 pathway
Source: EMBO J. 2024 Nov 19;44(1):54–74. doi: 10.1038/s44318-024-00300-4 (PMC11696497; doi:10.1038/s44318-024-00300-4)
Supplement: Supplementary file 5 — Source data Fig. 3 [file 44318_2024_300_MOESM5_ESM.zip › Figure 3/fig3b/Figure 3b.xlsx]

## Sheet: Figure 3b
EX9-GIR(mg/kg/min)
	min	Saline						Nesfatin-1						EX-9						Nesfatin-1+EX-9
	90	4.02	3.77	3.59	3.74	3.64	3.83	3.87	3.56	4.06	3.87	3.61	3.71	3.63	0.3	3.81	3.78	4.14	3.62	3.75	3.89	4.05	3.71	3.82	3.86
	100	2.68	2.51	2.39	2.5	2.43	2.56	2.58	2.37	2.71	2.58	2.41	2.47	2.42	0.2	2.54	2.52	2.76	2.42	2.5	2.6	2.7	2.47	2.55	2.57
	110	2.68	2.51	2.39	3.74	2.43	2.56	2.58	2.37	2.71	2.58	2.41	2.47	2.42	0.2	2.54	2.52	2.76	2.42	2.5	2.6	2.7	2.47	2.55	2.57
	120	2.68	2.51	2.39	2.5	2.43	2.56	2.58	2.37	2.71	2.58	2.41	2.47	2.42	0.2	2.54	2.52	2.76	2.42	2.5	2.6	2.7	2.47	2.55	2.57
	130	2.68	2.51	2.39	2.5	2.43	2.56	2.58	2.37	2.71	2.58	2.41	2.47	2.42	0.2	2.54	2.52	2.76	2.42	3.13	2.6	4.05	2.6	2.68	2.57
	140	2.68	2.51	2.16	2.5	2.43	3.2	2.58	2.37	2.71	2.58	2.41	2.47	2.42	0.2	2.54	2.52	2.76	2.42	2.5	2.6	4.05	2.6	3.19	3.22
	150	2.68	2.26	2.16	2.74	3.04	2.81	3.22	2.37	3.38	2.58	3.01	3.09	2.42	1.93	2.54	2.52	2.07	1.81	2.5	3.25	3.37	3.09	2.68	3.22
	160	2.01	1.88	2.04	2.5	2.43	2.43	3.61	2.97	3.38	3.22	2.41	3.09	2.42	2.58	3.18	1.89	2.07	2.05	3.13	3.25	3.37	3.09	2.68	3.22
	170	1.88	1.63	2.04	2	2.19	2.3	3.87	4.15	3.38	4	3.37	3.09	2.3	2.32	2.54	2.01	2.07	2.05	2	2.08	2.43	2.6	3.19	2.57
	180	1.9	1.87	1.88	2.36	2.23	2.12	3.74	4.15	4.35	4.58	3.37	3.7	2.2	2.32	2.54	2.01	2.07	2.41	1.89	1.98	2.31	2.43	2.52	2.75
	190	1.76	1.87	1.88	2.36	2.07	2.12	3.74	4.27	3.9	4.58	3.13	3.7	2.2	2.32	2.54	1.76	2.07	2.41	1.89	1.98	2.31	2.43	2.52	2.77
	200	1.62	1.87	1.88	2.36	2.07	2.24	3.74	4.27	3.9	4.58	3.13	3.5	1.75	2.32	2.54	1.89	2.34	2.19	1.89	1.98	2.31	2.43	2.52	2.77
