# Supplementary material for: Intestinal NUCB2/nesfatin-1 regulates hepatic glucose production via the MC4R-cAMP-GLP-1 pathway
Source: EMBO J. 2024 Nov 19;44(1):54–74. doi: 10.1038/s44318-024-00300-4 (PMC11696497; doi:10.1038/s44318-024-00300-4)
Supplement: Supplementary file 5 — Source data Fig. 3 [file 44318_2024_300_MOESM5_ESM.zip › Figure 3/fig3c/Figure 3c.xlsx]

## Sheet: Figure 3c
EX9-GIR(mg/kg/min)
	Saline	Nesfatin-1	EX-9	Nesfatin-1+EX-9
	2.36	3.74	2.05	1.89
	2.12	4.23	2.32	1.98
	1.88	4.05	2.54	2.31
	2.16	4.58	1.89	2.43
	1.76	3.21	2.16	2.5
	1.87	3.63	2.34	2.76
