# Supplementary material for: Intestinal NUCB2/nesfatin-1 regulates hepatic glucose production via the MC4R-cAMP-GLP-1 pathway
Source: EMBO J. 2024 Nov 19;44(1):54–74. doi: 10.1038/s44318-024-00300-4 (PMC11696497; doi:10.1038/s44318-024-00300-4)
Supplement: Supplementary file 5 — Source data Fig. 3 [file 44318_2024_300_MOESM5_ESM.zip › Figure 3/fig3d/Figure 3d.xlsx]

## Sheet: Figure 3d
EX9-HGP(mg/kg/min)
		Saline						Nesfatin-1						EX-9						Nesfatin-1+EX-9
	Basal	19.4	18.5	22.4	18.5	21.6	18.7	20.4	21.7	22.3	19.5	18.4	22.6	18.9	20.4	22.4	18	19.6	21.8	18.3	20.89	18.78	20.86	19.76	20.56
	Clamp	14.5	14.2	17.3	14.1	15.6	14.8	13.4	12.5	14.2	12.8	11.7	13.6	15.3	16.8	16.7	14.2	15.5	16.3	16.68	14.8	15.6	15.7	16.1	15.9
