# Supplementary material for: Intestinal NUCB2/nesfatin-1 regulates hepatic glucose production via the MC4R-cAMP-GLP-1 pathway
Source: EMBO J. 2024 Nov 19;44(1):54–74. doi: 10.1038/s44318-024-00300-4 (PMC11696497; doi:10.1038/s44318-024-00300-4)
Supplement: Supplementary file 5 — Source data Fig. 3 [file 44318_2024_300_MOESM5_ESM.zip › Figure 3/fig3e/Figure3e.xlsx]

## Sheet: Figure3e
EX9-HGP Suppression(100%)
	Saline	Nesfatin-1	EX-9	Nesfatin-1+EX-9
	25.26	34.31	19.05	18.87
	23.24	42.4	17.65	19.13
	22.77	36.32	25.45	25.32
	23.78	34.36	21.11	16.4
	27.78	36.41	20.92	22.82
	20.86	39.82	25.23	19.53
