# Supplementary material for: Intestinal NUCB2/nesfatin-1 regulates hepatic glucose production via the MC4R-cAMP-GLP-1 pathway
Source: EMBO J. 2024 Nov 19;44(1):54–74. doi: 10.1038/s44318-024-00300-4 (PMC11696497; doi:10.1038/s44318-024-00300-4)
Supplement: Supplementary file 5 — Source data Fig. 3 [file 44318_2024_300_MOESM5_ESM.zip › Figure 3/fig3f/Figure3f.xlsx]

## Sheet: Figure3f
Ex9-Glucose Uptake(mg/kg/min)
	Saline	Nesfatin-1	EX-9	Nesfatin-1+EX-9
	17.56	17.14	17.35	18.57
	16.23	16.73	19.12	16.78
	18.84	18.25	19.24	17.91
	17.8	17.38	16.09	18.13
	17.11	14.91	17.66	18.6
	18.86	17.23	18.64	18.66
