# Supplementary material for: Intestinal NUCB2/nesfatin-1 regulates hepatic glucose production via the MC4R-cAMP-GLP-1 pathway
Source: EMBO J. 2024 Nov 19;44(1):54–74. doi: 10.1038/s44318-024-00300-4 (PMC11696497; doi:10.1038/s44318-024-00300-4)
Supplement: Supplementary file 5 — Source data Fig. 3 [file 44318_2024_300_MOESM5_ESM.zip › Figure 3/fig3h/Figure3h.xlsx]

## Sheet: Figure3h
	STC-1 cells-GLP-1(pM)
	Nesfatin-1(µM)	0	0.01	0.1	1
		24.2	28.6	28.8	35.8
		23.9	25.7	30.56	32.7
		20.98	26.35	36.75	27.9
