# Supplementary material for: Intestinal NUCB2/nesfatin-1 regulates hepatic glucose production via the MC4R-cAMP-GLP-1 pathway
Source: EMBO J. 2024 Nov 19;44(1):54–74. doi: 10.1038/s44318-024-00300-4 (PMC11696497; doi:10.1038/s44318-024-00300-4)
Supplement: Supplementary file 6 — Source data Fig. 4 [file 44318_2024_300_MOESM6_ESM.zip]

Archive with 9 entries (4 files):
- Figure 4/
- Figure 4/fig4c/
- Figure 4/fig4c/Figure 4c.xlsx
- Figure 4/fig4d/
- Figure 4/fig4d/Figure 4d.xlsx
- Figure 4/fig4e/
- Figure 4/fig4e/Figure 4e.xlsx
- Figure 4/fig4f/
- Figure 4/fig4f/Figure 4f.xlsx
