# Supplementary material for: Intestinal NUCB2/nesfatin-1 regulates hepatic glucose production via the MC4R-cAMP-GLP-1 pathway
Source: EMBO J. 2024 Nov 19;44(1):54–74. doi: 10.1038/s44318-024-00300-4 (PMC11696497; doi:10.1038/s44318-024-00300-4)
Supplement: Supplementary file 6 — Source data Fig. 4 [file 44318_2024_300_MOESM6_ESM.zip › Figure 4/fig4c/Figure 4c.xlsx]

## Sheet: Figure 4c
	Gut-GLP-1(pM)
	SHU9119(µg/ml)	0	1	10	100
		45.8	43.7	37.7	38.3
		47.5	40.3	35.3	37.4
		49.8	42.1	38.9	36.2
