# Supplementary material for: Intestinal NUCB2/nesfatin-1 regulates hepatic glucose production via the MC4R-cAMP-GLP-1 pathway
Source: EMBO J. 2024 Nov 19;44(1):54–74. doi: 10.1038/s44318-024-00300-4 (PMC11696497; doi:10.1038/s44318-024-00300-4)
Supplement: Supplementary file 6 — Source data Fig. 4 [file 44318_2024_300_MOESM6_ESM.zip › Figure 4/fig4d/Figure 4d.xlsx]

## Sheet: Figure 4d
									STC-1 cells-GLP-1(pM)
									SHU9119(µg/ml)	0	1	10	100
										31.6	27.5	25.6	26.9
										30.8	28.8	23.7	25.9
										28.6	26.6	26.2	22.6
