# Supplementary material for: Intestinal NUCB2/nesfatin-1 regulates hepatic glucose production via the MC4R-cAMP-GLP-1 pathway
Source: EMBO J. 2024 Nov 19;44(1):54–74. doi: 10.1038/s44318-024-00300-4 (PMC11696497; doi:10.1038/s44318-024-00300-4)
Supplement: Supplementary file 6 — Source data Fig. 4 [file 44318_2024_300_MOESM6_ESM.zip › Figure 4/fig4e/Figure 4e.xlsx]

## Sheet: Figure 4e
	Gut-GLP-1(pM)					Gut-cAMP(pmole/μl)
	Saline	Nesfatin-1	SHU	Nesfatin-1+SHU		Saline	Nesfatin-1	SHU	Nesfatin-1+SHU
	30.59	56.59	30.38	40.11		0.324	0.433	0.259	0.294
	22.04	63.99	26.71	34.51		0.385	0.486	0.269	0.316
	32.29	49.09	32.14	34.19		0.35	0.425	0.314	0.505
	33.25	59.98	32.98	32.19		0.165	0.517	0.432	0.342
	38.54	53.54	35.61	30.59		0.408	0.504	0.363	0.101
	33.22	47.48	34.87	28.43		0.274	0.653	0.106	0.248
