# Supplementary material for: Intestinal NUCB2/nesfatin-1 regulates hepatic glucose production via the MC4R-cAMP-GLP-1 pathway
Source: EMBO J. 2024 Nov 19;44(1):54–74. doi: 10.1038/s44318-024-00300-4 (PMC11696497; doi:10.1038/s44318-024-00300-4)
Supplement: Supplementary file 6 — Source data Fig. 4 [file 44318_2024_300_MOESM6_ESM.zip › Figure 4/fig4f/Figure 4f.xlsx]

## Sheet: Figure 4f
	STC-1 cells-GLP-1(pM)					STC-1 cells-cAMP(pmole/μl)
	Saline	Nesfatin-1	SHU	Nesfatin-1+SHU		Saline	Nesfatin-1	SHU	Nesfatin-1+SHU
	21.38	40.48	22.16	22.9		0.307	0.538	0.308	0.286
	24.57	33.33	21.74	22.13		0.392	0.479	0.406	0.348
	21.15	35.42	24.81	25.19		0.363	0.673	0.354	0.454
	26.63	33.2	21.59	22.55		0.152	0.511	0.289	0.329
	25.46	31.68	20.63	25.35		0.176	0.369	0.467	0.188
	24.32	30.37	21.01	26.64		0.221	0.582	0.199	0.236
