# Supplementary material for: Intestinal NUCB2/nesfatin-1 regulates hepatic glucose production via the MC4R-cAMP-GLP-1 pathway
Source: EMBO J. 2024 Nov 19;44(1):54–74. doi: 10.1038/s44318-024-00300-4 (PMC11696497; doi:10.1038/s44318-024-00300-4)
Supplement: Supplementary file 7 — Source data Fig. 5 [file 44318_2024_300_MOESM7_ESM.zip]

Archive with 52 entries (36 files):
- Figure 5/
- Figure 5/fig5b/
- Figure 5/fig5b/KO-MC4R-Nesfatin-1.tif
- Figure 5/fig5b/KO-MC4R-Saline.tif
- Figure 5/fig5b/KO-NUCB2-Nesfatin-1.tif
- Figure 5/fig5b/KO-NUCB2-Saline.tif
- Figure 5/fig5c/
- Figure 5/fig5c/Figure5c.xlsx
- Figure 5/fig5d/
- Figure 5/fig5d/Figure5d.xlsx
- Figure 5/fig5e/
- Figure 5/fig5e/Nesfatin-1+SHU_DAPI.tif
- Figure 5/fig5e/Nesfatin-1+SHU_GLP-1.tif
- Figure 5/fig5e/Nesfatin-1+SHU_MC4R.tif
- Figure 5/fig5e/Nesfatin-1+SHU_Merged.tif
- Figure 5/fig5e/Nesfatin-1_DAPI.tif
- Figure 5/fig5e/Nesfatin-1_GLP-1.tif
- Figure 5/fig5e/Nesfatin-1_MC4R.tif
- Figure 5/fig5e/Nesfatin-1_Merged.tif
- Figure 5/fig5e/Saline_DAPI.tif
- Figure 5/fig5e/Saline_GLP-1.tif
- Figure 5/fig5e/Saline_MC4R.tif
- Figure 5/fig5e/Saline_Merged.tif
- Figure 5/fig5e/SHU_DAPI.tif
- Figure 5/fig5e/SHU_GLP-1.tif
- Figure 5/fig5e/SHU_MC4R.tif
- Figure 5/fig5e/SHU_Merged.tif
- Figure 5/fig5f/
- Figure 5/fig5f/Figure5f.xlsx
- Figure 5/fig5g/
- Figure 5/fig5g/Figure5g.xlsx
- Figure 5/fig5h/
- Figure 5/fig5h/Figure5h.xlsx
- Figure 5/fig5i/
- Figure 5/fig5i/Figure 5i.xlsx
- Figure 5/fig5j/
- Figure 5/fig5j/Figure 5j.xlsx
- Figure 5/fig5k/
- Figure 5/fig5k/Figure 5k.xlsx
- Figure 5/fig5l/
- Figure 5/fig5l/Figure 5l.xlsx
- Figure 5/fig5m/
- Figure 5/fig5m/Figure 5m.xlsx
- Figure 5/fig5n/
- Figure 5/fig5n/fig5n.tif
- Figure 5/fig5n/Figure 5n.xlsx
- Figure 5/fig5o/
- Figure 5/fig5o/fig5o.tif
- Figure 5/fig5o/Figure5o.xlsx
- Figure 5/fig5p/
- Figure 5/fig5p/fig5p.tif
- Figure 5/fig5p/Figure5p.xlsx
