# Supplementary material for: Intestinal NUCB2/nesfatin-1 regulates hepatic glucose production via the MC4R-cAMP-GLP-1 pathway
Source: EMBO J. 2024 Nov 19;44(1):54–74. doi: 10.1038/s44318-024-00300-4 (PMC11696497; doi:10.1038/s44318-024-00300-4)
Supplement: Supplementary file 7 — Source data Fig. 5 [file 44318_2024_300_MOESM7_ESM.zip › Figure 5/fig5c/Figure5c.xlsx]

## Sheet: Figure5c
Percentage of NUCB2+ cells(%)
	Saline	Nesfatin-1
	3.56	24.76
	1.54	25.67
	3.22	29.56
	1.83	16.53
	2.45	20.98
