# Supplementary material for: Intestinal NUCB2/nesfatin-1 regulates hepatic glucose production via the MC4R-cAMP-GLP-1 pathway
Source: EMBO J. 2024 Nov 19;44(1):54–74. doi: 10.1038/s44318-024-00300-4 (PMC11696497; doi:10.1038/s44318-024-00300-4)
Supplement: Supplementary file 7 — Source data Fig. 5 [file 44318_2024_300_MOESM7_ESM.zip › Figure 5/fig5d/Figure5d.xlsx]

## Sheet: Figure5d
Percentage of MC4R+ cells(%)
	Saline	Nesfatin-1
	6.11	21.32
	7.25	18.55
	4.43	19.73
	5.57	18.29
	3.78	25.43
