# Supplementary material for: Intestinal NUCB2/nesfatin-1 regulates hepatic glucose production via the MC4R-cAMP-GLP-1 pathway
Source: EMBO J. 2024 Nov 19;44(1):54–74. doi: 10.1038/s44318-024-00300-4 (PMC11696497; doi:10.1038/s44318-024-00300-4)
Supplement: Supplementary file 7 — Source data Fig. 5 [file 44318_2024_300_MOESM7_ESM.zip › Figure 5/fig5f/Figure5f.xlsx]

## Sheet: Figure5f
GLP-1--- fluorescence intensity (folds of Saline group)
		Saline						nesfatin-1						SHU						nesfatin-1+SHU
	GLP-1	1.05786	1.03143	1.01572	0.99714	0.99475	1.07164	9.6991	8.3085	7.5397	8.3543	8.4435	9.1775	0.9615	1.7689	1.12	0.8764	1.5764	0.6358	2.1767	5.8385	4.0992	3.9919	4.1858	3.0692
