# Supplementary material for: Intestinal NUCB2/nesfatin-1 regulates hepatic glucose production via the MC4R-cAMP-GLP-1 pathway
Source: EMBO J. 2024 Nov 19;44(1):54–74. doi: 10.1038/s44318-024-00300-4 (PMC11696497; doi:10.1038/s44318-024-00300-4)
Supplement: Supplementary file 7 — Source data Fig. 5 [file 44318_2024_300_MOESM7_ESM.zip › Figure 5/fig5g/Figure5g.xlsx]

## Sheet: Figure5g
MC4R--- fluorescence intensity (folds of Saline group)
		Saline						nesfatin-1						SHU						nesfatin-1+SHU
	MC4R	1.0856	1.0932	1.0838	1.0831	1	0.9999	5.5752	4.6621	6.2453	6.8014	7.7002	6.8795	1.7291	0.3084	1.0789	0.966	0.7644	1.5326	5.0134	3.8944	4.1365	2.3664	4.4272	3.5188
