# Supplementary material for: Intestinal NUCB2/nesfatin-1 regulates hepatic glucose production via the MC4R-cAMP-GLP-1 pathway
Source: EMBO J. 2024 Nov 19;44(1):54–74. doi: 10.1038/s44318-024-00300-4 (PMC11696497; doi:10.1038/s44318-024-00300-4)
Supplement: Supplementary file 7 — Source data Fig. 5 [file 44318_2024_300_MOESM7_ESM.zip › Figure 5/fig5h/Figure5h.xlsx]

## Sheet: Figure5h
SHU9119--Glucose Infusion Rate(mg/kg/min)
	min	Saline						Nesfatin-1						SHU9119						Nesfatin-1+SHU9119
	90	3.82	3.72	3.89	3.7	3.77	3.83	3.58	5.21	4.1	3.81	3.71	3.83	4.11	3.6	3.78	3.92	3.62	3.73	3.72	3.88	3.92	3.7	3.82	3.94
	100	3.19	3.1	3.25	3.08	3.14	3.2	2.98	3.91	3.42	3.18	3.09	3.2	3.43	3	3.15	3.27	3.02	3.11	3.1	3.23	3.27	3.08	3.19	3.29
	110	3.19	3.1	3.25	3.08	3.14	3.2	2.98	3.91	3.42	3.18	3.09	3.2	3.43	3	3.15	3.27	3.02	3.11	3.1	3.23	3.27	3.08	3.19	3.29
	120	2.55	2.48	2.6	2.47	2.51	2.56	2.39	3.26	2.73	2.54	2.47	2.56	3.43	3	2.52	2.61	2.42	3.11	3.1	2.59	2.61	2.47	2.8	2.89
	130	2.55	2.48	2.6	2.47	2.51	2.56	2.39	3.26	2.73	2.54	2.47	2.56	3.43	2.4	2.27	3.27	2.42	2.74	3.1	2.59	2.61	2.47	2.8	2.89
	140	2.55	2.48	2.34	2.47	2.51	3.2	2.98	3.26	3.42	2.54	2.47	2.56	2.74	2.4	2.27	3.27	2.42	2.36	2.48	2.59	2.61	2.47	3.19	3.29
	150	2.55	2.11	2.34	2.71	3.14	2.81	2.98	2.6	3.42	2.54	3.71	3.2	2.74	1.8	2.01	2.61	3.02	2.36	2.48	3.23	2.61	3.08	2.8	3.29
	160	2.17	1.86	2.21	2.47	2.51	2.43	3.58	4.56	3.55	3.18	4.95	3.2	2.74	2.4	2.01	2.61	3.02	2.36	2.48	3.23	2.61	3.08	2.8	3.29
	170	2.04	1.61	2.21	2.1	2.51	2.3	4.78	4.56	3.55	4.07	4.95	3.2	2.06	2.16	2.01	2.61	3.02	2.36	1.98	2.07	2.35	2.47	3.19	2.89
	180	1.87	2.24	2.06	1.95	2.28	1.92	5.76	4.34	3.83	4.77	5.83	3.03	1.75	2.11	1.9	2.16	3.29	2.17	1.77	2.06	2.2	2.34	2.56	2.65
	190	1.81	2.24	2.06	1.95	2.28	1.92	5.76	4.34	3.83	4.77	5.83	3.03	2.21	2.11	2.3	2.16	3.29	2.2	1.8	2.06	2.08	2.34	2.56	2.7
	200	1.81	2.24	2.06	1.95	2.28	1.92	5.76	4.34	3.83	4.74	5.98	3	2.21	2.11	2.3	2.16	3.29	2.2	1.8	2.06	2.08	2.34	2.56	2.7
