# Supplementary material for: Intestinal NUCB2/nesfatin-1 regulates hepatic glucose production via the MC4R-cAMP-GLP-1 pathway
Source: EMBO J. 2024 Nov 19;44(1):54–74. doi: 10.1038/s44318-024-00300-4 (PMC11696497; doi:10.1038/s44318-024-00300-4)
Supplement: Supplementary file 7 — Source data Fig. 5 [file 44318_2024_300_MOESM7_ESM.zip › Figure 5/fig5i/Figure 5i.xlsx]

## Sheet: Figure 5i
SHU9119-GIR(mg/kg/min)
	Saline	Nesfatin-1	SHU	Nesfatin-1+SHU
	1.83	5.76	2.06	1.79
	2.24	4.34	2.12	2.05761
	2.06	3.83	2.17	2.12231
	1.95	4.76	2.16	2.33764
	2.28	5.88	3.29	2.56
	1.92	3.02	2.19	2.68
