# Supplementary material for: Intestinal NUCB2/nesfatin-1 regulates hepatic glucose production via the MC4R-cAMP-GLP-1 pathway
Source: EMBO J. 2024 Nov 19;44(1):54–74. doi: 10.1038/s44318-024-00300-4 (PMC11696497; doi:10.1038/s44318-024-00300-4)
Supplement: Supplementary file 7 — Source data Fig. 5 [file 44318_2024_300_MOESM7_ESM.zip › Figure 5/fig5j/Figure 5j.xlsx]

## Sheet: Figure 5j
SHU9119-HGP(mg/kg/min)
		Saline						Nesfatin-1						SHU						Nesfatin-1+SHU
	Basal	20.5	20.7	21.5	21.2	18.8	22.1	18.12	21.7	21.83	19.5	21.55	20.27	20.43	22.89	21.56	20.73	19.3	22.7	22.47	20.34	20.89	18.26	19.04	21.15
	Clamp	15.8	14.6	16.9	15.8	14.9	16.7	11.9	12.5	13.9	12.8	13.7	12.2	15.38	16.84	14.94	12.86	15.6	18.39	16.6	16.24	14.97	14.88	14.8	13.02
