# Supplementary material for: Intestinal NUCB2/nesfatin-1 regulates hepatic glucose production via the MC4R-cAMP-GLP-1 pathway
Source: EMBO J. 2024 Nov 19;44(1):54–74. doi: 10.1038/s44318-024-00300-4 (PMC11696497; doi:10.1038/s44318-024-00300-4)
Supplement: Supplementary file 7 — Source data Fig. 5 [file 44318_2024_300_MOESM7_ESM.zip › Figure 5/fig5k/Figure 5k.xlsx]

## Sheet: Figure 5k
	Energy intake (kcal/week)																SHU9119-HGP Suppression(100%)
																		Saline	Nesfatin-1	SHU	Nesfatin-1+SHU
																		22.93	34.31	24.72	26.12
																		29.47	42.4	26.43	20.16
																		21.4	36.32	30.71	28.34
																		25.47	34.36	37.96	18.51
																		20.74	36.41	19.17	22.27
																		24.43	39.82	18.99	38.44
