# Supplementary material for: Intestinal NUCB2/nesfatin-1 regulates hepatic glucose production via the MC4R-cAMP-GLP-1 pathway
Source: EMBO J. 2024 Nov 19;44(1):54–74. doi: 10.1038/s44318-024-00300-4 (PMC11696497; doi:10.1038/s44318-024-00300-4)
Supplement: Supplementary file 7 — Source data Fig. 5 [file 44318_2024_300_MOESM7_ESM.zip › Figure 5/fig5l/Figure 5l.xlsx]

## Sheet: Figure 5l
							SHU9119-Glucose Uptake(mg/kg/min)
								Saline	Nesfatin-1	SHU	Nesfatin-1+SHU
								17.63	17.66	17.44	18.39
								16.84	16.84	18.96	18.3
								18.96	17.73	17.11	17.09
								17.75	17.56	15.02	17.22
								17.18	19.58	18.89	17.36
								18.62	15.22	20.58	15.7
