# Supplementary material for: Intestinal NUCB2/nesfatin-1 regulates hepatic glucose production via the MC4R-cAMP-GLP-1 pathway
Source: EMBO J. 2024 Nov 19;44(1):54–74. doi: 10.1038/s44318-024-00300-4 (PMC11696497; doi:10.1038/s44318-024-00300-4)
Supplement: Supplementary file 7 — Source data Fig. 5 [file 44318_2024_300_MOESM7_ESM.zip › Figure 5/fig5m/Figure 5m.xlsx]

## Sheet: Figure 5m
qPCR-Liver
		Saline						Nesfatin-1						SHU						Nesfatin-1+SHU
	Pck1	1.02327	0.97867	1.03357	1.00566	1	0.99715	0.08443	0.15717	0.12891	0.12911	0.1535	0.16262	1.05627	0.94068	0.87637	1.09927	1.08265	1.13881	0.78143	0.94445	0.88602	0.68881	0.68325	1.17605
	G6pc1	0.98743	1.0041	1.02218	1.01223	1.01837	1.03195	0.49451	0.40515	0.49228	0.41222	0.50001	0.41446	1.0357	0.88579	1.14734	1.14528	1.09172	0.90796	1.06822	1.07224	0.84625	1.1357	1.08925	1.06676
