# Supplementary material for: Intestinal NUCB2/nesfatin-1 regulates hepatic glucose production via the MC4R-cAMP-GLP-1 pathway
Source: EMBO J. 2024 Nov 19;44(1):54–74. doi: 10.1038/s44318-024-00300-4 (PMC11696497; doi:10.1038/s44318-024-00300-4)
Supplement: Supplementary file 7 — Source data Fig. 5 [file 44318_2024_300_MOESM7_ESM.zip › Figure 5/fig5n/Figure 5n.xlsx]

## Sheet: Figure 5n
Relative protein expression
		Saline				Nesfatin-1				SHU				Nesfatin-1+SHU
	PEPCK	1	0.980348	1	1.04175	0.583248	0.600233	0.292003	0.379259	1.02132	1.14491	1.0803	0.853321	0.836164	0.893944	1.03003	1.01062
	G6Pase	1	1.02927	1	1.06098	0.477721	0.636456	0.543289	0.515062	1.06322	1.05416	1.15704	0.951529	1.0608	1.18162	0.978305	0.981565
