# Supplementary material for: Intestinal NUCB2/nesfatin-1 regulates hepatic glucose production via the MC4R-cAMP-GLP-1 pathway
Source: EMBO J. 2024 Nov 19;44(1):54–74. doi: 10.1038/s44318-024-00300-4 (PMC11696497; doi:10.1038/s44318-024-00300-4)
Supplement: Supplementary file 7 — Source data Fig. 5 [file 44318_2024_300_MOESM7_ESM.zip › Figure 5/fig5o/Figure5o.xlsx]

## Sheet: Figure5o
Relative protein expression
		Saline				Nesfatin-1				SHU				Nesfatin-1+SHU
	p-IRS-1/t-IRS-1	1	1.0453	1	1.06177	1.61309	1.73877	1.72148	1.33589	0.763769	0.971752	0.801003	0.827879	1.08553	1.03408	0.923767	0.942892
	p-InsR/t-InsR	1	0.939321	1	1.07397	2.13489	1.92065	2.21326	2.31901	1.23528	0.970366	1.1058	1.01284	1.18108	1.08981	1.17084	1.08641
	p-AKT/t-AKT	1	0.929562	1	1.12432	1.58656	1.51073	1.75151	1.98981	1.07143	0.938069	0.935949	0.753844	0.816753	0.818777	1.20143	1.04725
