# Supplementary material for: Intestinal NUCB2/nesfatin-1 regulates hepatic glucose production via the MC4R-cAMP-GLP-1 pathway
Source: EMBO J. 2024 Nov 19;44(1):54–74. doi: 10.1038/s44318-024-00300-4 (PMC11696497; doi:10.1038/s44318-024-00300-4)
Supplement: Supplementary file 7 — Source data Fig. 5 [file 44318_2024_300_MOESM7_ESM.zip › Figure 5/fig5p/Figure5p.xlsx]

## Sheet: Figure5p
	Relative protein expression
			Saline				Nesfatin-1				SHU				Nesfatin-1+SHU
		NUCB2	1	1.02468	1	1.27066	5.05604	4.98473	6.25912	7.29497	1.02905	0.893704	0.571609	0.464996	5.07853	5.13785	5.78493	5.33759
		MC4R	1	1.06633	1	1.41424	2.15161	2.36976	4.11347	3.43744	0.935257	0.871351	1.12621	1.12235	1.1486	1.07644	1.61833	2.12885
