# Supplementary material for: Intestinal NUCB2/nesfatin-1 regulates hepatic glucose production via the MC4R-cAMP-GLP-1 pathway
Source: EMBO J. 2024 Nov 19;44(1):54–74. doi: 10.1038/s44318-024-00300-4 (PMC11696497; doi:10.1038/s44318-024-00300-4)
Supplement: Supplementary file 8 — Source data Fig. 6 [file 44318_2024_300_MOESM8_ESM.zip]

Archive with 35 entries (24 files):
- Figure 6/
- Figure 6/fig6c/
- Figure 6/fig6c/100μm_DAPI.tif
- Figure 6/fig6c/100μm_MC4R.tif
- Figure 6/fig6c/100μm_merged.tif
- Figure 6/fig6c/100μm_NUCB2.tif
- Figure 6/fig6c/60μm_DAPI.tif
- Figure 6/fig6c/60μm_MC4R.tif
- Figure 6/fig6c/60μm_Merged.tif
- Figure 6/fig6c/60μm_NUCB2.tif
- Figure 6/fig6d/
- Figure 6/fig6d/fig6d.tif
- Figure 6/fig6e/
- Figure 6/fig6e/fig6e.tif
- Figure 6/fig6f/
- Figure 6/fig6f/fig6f.tif
- Figure 6/fig6i/
- Figure 6/fig6i/Experment-pGFP-NUCB2-After.tif
- Figure 6/fig6i/Experment-pGFP-NUCB2-Before.tif
- Figure 6/fig6i/Experment-pmCherry-MC4R-After.tif
- Figure 6/fig6i/Experment-pmCherry-MC4R-Before.tif
- Figure 6/fig6i/Negaitive-pGFP-NUCB2-After.tif
- Figure 6/fig6i/Negaitive-pGFP-NUCB2-Before.tif
- Figure 6/fig6i/Negaitive-pmCherry-MC4R-After.tif
- Figure 6/fig6i/Negaitive-pmCherry-MC4R-Before.tif
- Figure 6/fig6j/
- Figure 6/fig6j/Figure 6j.xlsx
- Figure 6/fig6l/
- Figure 6/fig6l/fig6l.tif
- Figure 6/fig6n/
- Figure 6/fig6n/Figure 6n.xlsx
- Figure 6/fig6o/
- Figure 6/fig6o/Figure 6o.xlsx
- Figure 6/fig6p/
- Figure 6/fig6p/fig6p.tif
