# Supplementary material for: Intestinal NUCB2/nesfatin-1 regulates hepatic glucose production via the MC4R-cAMP-GLP-1 pathway
Source: EMBO J. 2024 Nov 19;44(1):54–74. doi: 10.1038/s44318-024-00300-4 (PMC11696497; doi:10.1038/s44318-024-00300-4)
Supplement: Supplementary file 8 — Source data Fig. 6 [file 44318_2024_300_MOESM8_ESM.zip › Figure 6/fig6j/Figure 6j.xlsx]

## Sheet: Figure 6j
	FRET efficiency
	Negaitive	Experiment
	0.002	0.0436
	0.0013	0.0932
	0	0.2272
	0	0.1198
	0	0.1116
