# Supplementary material for: Intestinal NUCB2/nesfatin-1 regulates hepatic glucose production via the MC4R-cAMP-GLP-1 pathway
Source: EMBO J. 2024 Nov 19;44(1):54–74. doi: 10.1038/s44318-024-00300-4 (PMC11696497; doi:10.1038/s44318-024-00300-4)
Supplement: Supplementary file 8 — Source data Fig. 6 [file 44318_2024_300_MOESM8_ESM.zip › Figure 6/fig6n/Figure 6n.xlsx]

## Sheet: Figure 6n
	RMSD(Å）
	Time(ns)	MC4R	NUCB2WT
	0	0	0
	0.1	2.4586	1.5727
	0.2	2.0858	1.5262
	0.3	1.982	1.635
	0.4	2.122	1.5243
	0.5	2.165	1.8882
	0.6	2.1405	2.2958
	0.7	2.3266	1.6992
	0.8	2.5364	1.6705
	0.9	2.3779	1.4364
	1	2.3635	1.7899
	1.1	2.2177	1.6027
	1.2	2.4521	2.158
	1.3	2.1108	2.0761
	1.4	2.2189	1.83
	1.5	2.28	1.7228
	1.6	2.2573	1.8016
	1.7	2.3516	2.2084
	1.8	2.1482	1.641
	1.9	2.1151	1.899
	2	2.1918	1.9919
	2.1	2.3316	1.7487
	2.2	2.0637	1.6695
	2.3	2.3149	1.5999
	2.4	2.0842	1.7788
	2.5	2.3802	1.5794
	2.6	2.1868	1.886
	2.7	2.1665	2.0198
	2.8	2.2102	1.8873
	2.9	2.1208	1.6958
	3	1.9706	1.8286
	3.1	1.9964	1.7318
	3.2	1.9831	1.6232
	3.3	2.0348	2.1266
	3.4	2.2798	2.164
	3.5	2.0146	1.6965
	3.6	2.3379	1.8899
	3.7	1.9678	1.7272
	3.8	1.8927	1.9223
	3.9	2.1451	1.9202
	4	2.1636	1.8164
	4.1	2.1553	1.6832
	4.2	2.4895	1.869
	4.3	2.4308	2.0695
	4.4	2.5652	2.4642
	4.5	2.6253	2.019
	4.6	2.3282	1.5434
	4.7	2.6485	1.6362
	4.8	2.7304	2.0804
	4.9	2.7426	1.4104
	5	2.4938	1.676
	5.1	2.5081	1.4403
	5.2	2.2697	1.6988
	5.3	2.5234	1.67
	5.4	2.5221	1.5834
	5.5	2.4127	1.6995
	5.6	2.5357	2.0463
	5.7	2.4956	1.6373
	5.8	2.273	1.3743
	5.9	2.5563	1.6384
	6	2.6835	1.6894
	6.1	2.3276	1.7289
	6.2	2.6242	1.5486
	6.3	2.6125	1.9045
	6.4	2.3926	1.8528
	6.5	2.573	1.8404
	6.6	2.6669	1.9383
	6.7	2.74	1.8303
	6.8	3.2198	1.9127
	6.9	3.0469	2.0622
	7	2.8971	1.7009
	7.1	3.1278	1.9028
	7.2	3.1228	1.823
	7.3	3.2595	2.096
	7.4	3.1674	1.8217
	7.5	3.2365	2.1001
	7.6	3.2593	2.1702
	7.7	3.0358	2.11
	7.8	3.1909	2.2333
	7.9	3.034	1.9914
	8	3.367	1.933
	8.1	3.4839	2.0655
	8.2	3.5229	2.1387
	8.3	3.3193	1.8888
	8.4	3.2787	1.5962
	8.5	3.3823	1.7439
	8.6	3.0339	2.3823
	8.7	3.0007	1.7338
	8.8	3.5905	1.6705
	8.9	3.5058	2.4383
	9	3.4245	2.8916
	9.1	3.4073	2.5501
	9.2	3.5391	2.0427
	9.3	3.317	2.8093
	9.4	3.0228	2.8083
	9.5	3.3385	3.2963
	9.6	3.3119	3.3172
	9.7	3.2533	3.4712
	9.8	3.5018	3.7216
	9.9	3.9587	3.9569
	10	3.6527	4.433
	10.1	3.4585	4.1678
	10.2	3.2088	4.0952
	10.3	3.2546	4.1656
	10.4	3.1107	3.7932
	10.5	3.2699	3.3234
	10.6	3.8187	3.5911
	10.7	3.3675	2.7487
	10.8	3.4323	3.1803
	10.9	3.5328	3.1037
	11	3.4144	3.0953
	11.1	3.2143	2.9341
	11.2	3.3854	3.34
	11.3	3.1249	3.9641
	11.4	2.9556	4.0818
	11.5	3.2615	4.3086
	11.6	3.0109	4.6009
	11.7	2.9784	4.5301
	11.8	2.9099	4.2604
	11.9	2.7813	4.4788
	12	3.1126	4.3505
	12.1	3.092	4.4443
	12.2	3.0379	4.6839
	12.3	2.9637	4.7174
	12.4	3.0003	4.6048
	12.5	3.0627	4.3926
	12.6	2.991	4.8348
	12.7	2.9343	4.4051
	12.8	3.0917	4.6016
	12.9	3.1721	4.719
	13	2.9773	5.0453
	13.1	2.8007	5.1447
	13.2	3.1416	5.17
	13.3	3.0417	5.1551
	13.4	2.8581	4.9478
	13.5	3.0181	5.0187
	13.6	3.1092	4.643
	13.7	3.1128	5.2853
	13.8	3.1467	5.1672
	13.9	3.0821	5.3191
	14	3.2689	5.3972
	14.1	3.0736	5.5102
	14.2	3.1171	5.6375
	14.3	3.0615	5.3252
	14.4	3.2925	5.2864
	14.5	3.1462	5.2627
	14.6	3.4018	5.2359
	14.7	3.123	5.3599
	14.8	3.1383	5.3902
	14.9	3.2146	5.5011
	15	2.9042	5.4614
	15.1	2.9843	5.486
	15.2	3.362	5.3954
	15.3	3.0574	5.2754
	15.4	3.1479	5.3126
	15.5	3.1191	5.3446
	15.6	3.2476	5.4766
	15.7	3.2154	5.5074
	15.8	3.3223	5.5488
	15.9	3.2343	5.3186
	16	3.2438	5.5002
	16.1	3.315	5.5299
	16.2	3.3868	5.3768
	16.3	3.3678	5.1078
	16.4	3.4143	5.199
	16.5	3.4025	4.9519
	16.6	2.9855	4.9625
	16.7	3.3569	5.0234
	16.8	2.9494	4.9561
	16.9	3.2188	4.9239
	17	3.2583	5.1386
	17.1	3.107	5.2533
	17.2	3.1442	5.0727
	17.3	2.9869	5.355
	17.4	2.9109	5.3173
	17.5	3.0826	5.4397
	17.6	2.9961	5.3977
	17.7	2.9955	5.3615
	17.8	2.9301	5.4259
	17.9	3.1834	5.5234
	18	3.1253	5.4053
	18.1	2.9414	5.4022
	18.2	3.0103	5.4045
	18.3	3.1144	5.3782
	18.4	3.2317	5.3619
	18.5	3.0846	5.2659
	18.6	3.4302	5.4255
	18.7	3.0085	5.3703
	18.8	3.3145	5.3724
	18.9	3.1115	5.2273
	19	3.1064	5.339
	19.1	3.1804	5.1647
	19.2	3.0206	5.3852
	19.3	3.3678	5.3978
	19.4	3.0171	5.2773
	19.5	2.9923	5.3192
	19.6	3.2697	5.4483
	19.7	3.3346	5.3483
	19.8	3.3746	5.3926
	19.9	3.1733	5.4199
	20	3.1951	5.4774
	20.1	3.0517	5.487
	20.2	3.2601	5.4936
	20.3	3.2704	5.477
	20.4	3.3201	5.2658
	20.5	3.231	5.4413
	20.6	3.2844	5.5642
	20.7	3.2031	5.3626
	20.8	3.2432	5.4371
	20.9	3.127	5.4518
	21	3.214	5.3878
	21.1	2.9572	5.3522
	21.2	3.306	5.278
	21.3	3.256	5.3121
	21.4	3.1778	5.4152
	21.5	3.2908	5.4299
	21.6	2.9254	5.2497
	21.7	2.8852	5.4535
	21.8	3.0215	5.5134
	21.9	3.2934	5.5093
	22	2.6953	5.3672
	22.1	2.9193	5.213
	22.2	2.9228	5.2346
	22.3	2.8087	5.5534
	22.4	2.6454	5.482
	22.5	2.8482	5.2452
	22.6	3.0564	5.1491
	22.7	3.2234	5.2131
	22.8	2.9934	5.3561
	22.9	2.9595	5.2203
	23	2.9829	5.1515
	23.1	3.0818	5.2578
	23.2	2.8691	5.3508
	23.3	2.8403	5.2132
	23.4	2.8742	5.2386
	23.5	3.0842	5.0807
	23.6	3.1457	5.2013
	23.7	3.1546	5.2934
	23.8	3.0002	5.1946
	23.9	3.1162	5.2251
	24	3.1693	5.1459
	24.1	3.2639	5.0465
	24.2	3.1933	5.211
	24.3	2.7835	5.1976
	24.4	3.1159	5.3953
	24.5	3.1323	5.181
	24.6	3.083	5.3314
	24.7	3.0509	5.1945
	24.8	3.027	5.0355
	24.9	3.168	5.2208
	25	3.2547	4.8575
	25.1	3.0324	4.6901
	25.2	3.0946	4.9963
	25.3	3.2623	5.0175
	25.4	3.2662	4.9884
	25.5	3.1875	5.1673
	25.6	2.9316	4.7236
	25.7	3.5016	4.6302
	25.8	3.1395	4.8972
	25.9	3.0757	4.8254
	26	3.0705	4.3839
	26.1	3.06	4.6203
	26.2	2.8105	4.6012
	26.3	2.7848	4.5844
	26.4	2.7376	4.8357
	26.5	2.9444	4.8321
	26.6	2.9607	4.4798
	26.7	3.0267	4.6295
	26.8	3.1528	4.4906
	26.9	3.0568	5.2439
	27	2.9779	5.1876
	27.1	3.1831	5.1574
	27.2	3.2846	5.2468
	27.3	3.0964	5.2626
	27.4	3.107	5.4171
	27.5	3.1194	5.2349
	27.6	3.173	5.2588
	27.7	3.1852	5.2341
	27.8	3.1397	5.2635
	27.9	3.0261	4.8026
	28	3.2487	5.1833
	28.1	3.332	5.2128
	28.2	3.4295	5.0483
	28.3	3.0395	5.109
	28.4	3.0602	4.8871
	28.5	2.9614	5.265
	28.6	2.8284	4.9367
	28.7	2.9888	5.1696
	28.8	3.1123	4.8428
	28.9	3.2105	5.0717
	29	3.157	4.7975
	29.1	2.9223	5.0184
	29.2	3.0115	4.69
	29.3	2.9379	5.0885
	29.4	2.9556	5.0722
	29.5	3.2002	4.8852
	29.6	3.2569	4.5382
	29.7	2.8686	4.9126
	29.8	3.0247	4.7602
	29.9	2.8904	4.7218
	30	3	4.7669
	30.1	2.8687	4.6096
	30.2	3.0733	4.4784
	30.3	3.0906	4.4507
	30.4	3.0667	4.3359
	30.5	2.6229	4.2778
	30.6	2.7903	4.3147
	30.7	2.8317	4.4306
	30.8	2.6612	4.3683
	30.9	2.7167	4.5587
	31	2.7799	4.7391
	31.1	2.9379	4.5649
	31.2	2.9296	4.9238
	31.3	2.699	4.6539
	31.4	2.7929	4.4763
	31.5	2.8422	4.2805
	31.6	2.7501	4.5668
	31.7	2.8811	4.7598
	31.8	2.8142	4.6585
	31.9	2.7714	4.711
	32	3.2374	4.4413
	32.1	2.9813	4.5804
	32.2	3.0477	4.6853
	32.3	3.288	4.7388
	32.4	3.2044	4.4268
	32.5	3.2501	4.7634
	32.6	3.2528	4.1761
	32.7	3.3039	4.7296
	32.8	3.1135	4.5251
	32.9	3.1338	4.5088
	33	3.2046	4.6673
	33.1	3.1107	4.3269
	33.2	3.4272	4.6078
	33.3	3.3605	4.362
	33.4	3.6293	4.7249
	33.5	3.4103	4.582
	33.6	3.7686	4.5026
	33.7	3.5586	4.4824
	33.8	3.3485	4.5975
	33.9	3.3666	4.5752
	34	3.2211	4.2459
	34.1	3.2141	4.3475
	34.2	3.3708	4.332
	34.3	3.1704	4.702
	34.4	3.1677	4.2363
	34.5	3.1906	4.6283
	34.6	2.8737	4.534
	34.7	2.7941	4.3874
	34.8	2.8933	4.6568
	34.9	2.8036	4.5684
	35	3.0302	4.5254
	35.1	3.0725	4.5256
	35.2	2.9011	4.6739
	35.3	2.7161	4.7317
	35.4	2.7279	4.5424
	35.5	3.1588	4.7584
	35.6	3.1678	4.7699
	35.7	3.4152	4.9054
	35.8	3.0413	4.9324
	35.9	2.9368	4.475
	36	2.9102	4.711
	36.1	3.0487	4.855
	36.2	3.1451	4.6632
	36.3	2.8165	4.478
	36.4	2.9571	4.5402
	36.5	2.9699	4.032
	36.6	2.7669	4.2051
	36.7	2.7576	4.6024
	36.8	2.8934	4.4916
	36.9	2.8157	4.7249
	37	2.9947	4.5929
	37.1	2.9249	4.5031
	37.2	2.7564	4.3518
	37.3	2.5414	4.0891
	37.4	2.8759	4.1595
	37.5	2.9727	4.4841
	37.6	2.8396	4.5668
	37.7	2.8463	4.5804
	37.8	2.8416	4.7375
	37.9	2.717	4.7861
	38	2.7237	4.9058
	38.1	2.6655	4.8185
	38.2	3.2292	4.933
	38.3	2.8776	4.5869
	38.4	3.0153	4.5975
	38.5	2.646	4.8558
	38.6	2.6034	4.7116
	38.7	2.7981	4.8038
	38.8	2.8589	4.8062
	38.9	2.8455	4.7619
	39	3.2002	4.8736
	39.1	2.7709	4.7933
	39.2	2.7576	4.6663
	39.3	3.0305	4.5985
	39.4	2.8355	4.9117
	39.5	2.9707	4.7916
	39.6	2.7854	4.7271
	39.7	2.8512	4.6353
	39.8	3.0547	4.4802
	39.9	3.0713	4.7716
	40	3.0324	4.8587
	40.1	3.0281	5.4136
	40.2	2.912	5.1155
	40.3	3.095	5.0036
	40.4	3.0533	5.1523
	40.5	2.9659	5.2095
	40.6	2.9235	5.115
	40.7	2.8822	5.1589
	40.8	2.8741	4.9473
	40.9	3.2225	5.2662
	41	2.9244	5.1301
	41.1	2.7626	5.2908
	41.2	2.7796	5.1709
	41.3	2.962	5.1318
	41.4	3.0531	5.2523
	41.5	3.0263	5.2969
	41.6	2.7662	5.0731
	41.7	2.908	5.0186
	41.8	3.1022	5.1294
	41.9	3.203	5.2984
	42	3.038	5.2594
	42.1	3.1379	5.0427
	42.2	3.1873	5.0012
	42.3	2.9685	5.0358
	42.4	3.0687	5.2653
	42.5	3.1189	4.8879
	42.6	2.9379	4.8781
	42.7	3.117	5.1179
	42.8	2.9326	5.0528
	42.9	2.9043	4.9373
	43	2.7161	4.9455
	43.1	2.9785	4.9724
	43.2	2.9578	4.9796
	43.3	2.9771	5.0446
	43.4	2.8483	4.9133
	43.5	3.1467	5.1836
	43.6	3.0976	5.0795
	43.7	3.0238	5.0581
	43.8	2.946	5.0647
	43.9	3.0795	5.5021
	44	2.9219	4.9604
	44.1	3.1462	5.2799
	44.2	2.9507	4.8189
	44.3	2.8767	5.2027
	44.4	2.9918	4.8114
	44.5	3.2229	5.1741
	44.6	3.1058	5.3331
	44.7	3.006	4.6521
	44.8	3.0639	4.9334
	44.9	2.8162	4.799
	45	2.8609	5.1044
	45.1	2.9258	4.7272
	45.2	2.9259	5.1054
	45.3	2.8103	5.1008
	45.4	2.821	4.8361
	45.5	2.9121	4.7777
	45.6	2.8116	4.9558
	45.7	2.9296	5.1769
	45.8	3.0679	4.9731
	45.9	2.9333	4.6588
	46	2.8497	5.0954
	46.1	2.8426	5.0278
	46.2	2.7935	5.0653
	46.3	2.8059	4.981
	46.4	2.944	4.9716
	46.5	2.7771	5.0067
	46.6	2.7335	5.1017
	46.7	2.7356	5.1005
	46.8	2.6831	5.1014
	46.9	2.7659	5.0983
	47	2.6585	5.1616
	47.1	2.8381	5.2127
	47.2	2.8717	5.1263
	47.3	2.938	5.2621
	47.4	2.7488	5.2703
	47.5	2.8467	5.4147
	47.6	2.8654	5.3024
	47.7	2.9104	5.5293
	47.8	3.305	5.1524
	47.9	2.8711	5.6137
	48	2.9421	5.5001
	48.1	2.7646	5.4109
	48.2	2.8319	5.6731
	48.3	2.8041	5.5209
	48.4	2.9561	5.5772
	48.5	3.0952	5.7733
	48.6	3.2232	5.4159
	48.7	3.3507	5.6787
	48.8	3.1796	5.6542
	48.9	3.1607	5.5464
	49	3.1152	5.2983
	49.1	3.062	5.0697
	49.2	3.1784	4.8914
	49.3	3.2185	4.9459
	49.4	3.1462	4.9557
	49.5	3.1567	5.2151
	49.6	3.0295	5.157
	49.7	3.0977	5.0293
	49.8	2.9879	5.2348
	49.9	3.1301	5.337
	50	3.1577	5.2279
	50.1	3.2117	4.9718
	50.2	3.0038	4.8398
	50.3	3.0541	4.987
	50.4	3.1954	5.0018
	50.5	3.0816	5.1395
	50.6	3.042	4.7513
	50.7	3.0552	4.824
	50.8	3.1616	4.9747
	50.9	2.9906	5.1539
	51	2.9455	5.2236
	51.1	2.9995	5.2103
	51.2	3.0145	5.2486
	51.3	3.2554	5.3426
	51.4	3.3409	5.2308
	51.5	3.0499	5.1573
	51.6	3.0242	5.3033
	51.7	3.0695	5.1863
	51.8	3.2305	5.3191
	51.9	3.1147	5.152
	52	2.8109	5.0407
	52.1	2.9499	5.1091
	52.2	2.7671	5.1158
	52.3	2.8952	4.8683
	52.4	2.8071	5.1301
	52.5	2.936	5.0746
	52.6	2.9856	5.2245
	52.7	2.9491	5.2442
	52.8	3.0148	5.2956
	52.9	3.067	5.3839
	53	2.9628	5.3411
	53.1	2.9252	5.2238
	53.2	3.0061	5.3194
	53.3	2.9067	5.313
	53.4	2.9207	5.039
	53.5	2.8946	5.0533
	53.6	2.9391	4.7025
	53.7	2.9772	5.1258
	53.8	2.8245	4.8953
	53.9	2.8809	5.185
	54	2.89	5.291
	54.1	2.9103	4.9584
	54.2	2.9227	5.0451
	54.3	2.8367	5.0418
	54.4	2.887	5.0083
	54.5	3.0729	4.971
	54.6	3.0261	4.9169
	54.7	3.2003	4.902
	54.8	3.0576	4.836
	54.9	3.1272	5.2735
	55	3.2047	5.2334
	55.1	3.3388	4.9337
	55.2	3.4614	5.0303
	55.3	3.2412	5.2468
	55.4	3.0853	5.0792
	55.5	3.297	4.9248
	55.6	3.2698	5.1299
	55.7	3.0967	5.0104
	55.8	3.305	5.1308
	55.9	3.2113	5.2903
	56	3.3022	5.0337
	56.1	3.2043	5.2129
	56.2	3.252	5.0528
	56.3	3.2571	5.1164
	56.4	2.9892	5.1287
	56.5	2.9894	4.8772
	56.6	3.151	5.2254
	56.7	3.0628	5.0585
	56.8	3.0799	5.0984
	56.9	2.9906	5.2438
	57	3.109	5.0859
	57.1	2.9737	5.0471
	57.2	2.9796	5.0985
	57.3	2.7506	4.8412
	57.4	2.9841	4.9882
	57.5	2.876	5.0069
	57.6	2.9993	4.9194
	57.7	2.7393	4.8709
	57.8	2.71	4.8175
	57.9	2.7182	5.329
	58	2.7484	5.0713
	58.1	2.7582	5.2085
	58.2	2.8566	4.909
	58.3	2.8646	5.1384
	58.4	2.8002	4.9163
	58.5	2.9231	5.1052
	58.6	2.8466	5.2188
	58.7	2.9862	5.1536
	58.8	2.8609	4.9179
	58.9	2.8205	5.0516
	59	2.9765	5.118
	59.1	3.0311	5.2508
	59.2	3.125	5.3046
	59.3	3.1283	5.2925
	59.4	2.8557	5.2124
	59.5	3.079	4.9779
	59.6	2.8381	4.8136
	59.7	2.9945	5.087
	59.8	2.9522	5.1998
	59.9	2.7666	5.1414
	60	2.7179	5.0054
	60.1	2.8626	5.2115
	60.2	2.9402	5.2445
	60.3	2.8385	5.3814
	60.4	2.9116	5.3299
	60.5	2.8805	5.3647
	60.6	2.8733	5.0456
	60.7	2.8923	5.0216
	60.8	2.7368	5.334
	60.9	2.8744	5.0569
	61	2.9307	5.0104
	61.1	2.8384	5.1636
	61.2	2.8172	5.3932
	61.3	2.8362	5.284
	61.4	2.8204	5.3082
	61.5	3.0007	5.47
	61.6	2.9812	5.3661
	61.7	2.9782	5.3741
	61.8	3.0686	5.5022
	61.9	3.3068	5.477
	62	3.2459	5.5124
	62.1	3.3064	5.5497
	62.2	3.1687	5.5904
	62.3	3.1878	5.3475
	62.4	3.2041	5.3979
	62.5	3.2221	5.4534
	62.6	3.0936	5.3625
	62.7	3.1849	5.5589
	62.8	3.144	5.463
	62.9	3.2078	5.4044
	63	3.2534	5.3673
	63.1	3.0641	5.4051
	63.2	2.9718	5.3273
	63.3	2.8799	5.552
	63.4	3.1425	5.6683
	63.5	3.088	5.6548
	63.6	2.9742	5.4494
	63.7	3.151	5.3609
	63.8	3.0648	5.4121
	63.9	3.0876	5.4862
	64	3.2205	5.5375
	64.1	2.9455	5.4072
	64.2	3.0937	5.4235
	64.3	2.9242	5.0387
	64.4	3.2412	5.2043
	64.5	3.0562	5.3669
	64.6	3.0502	5.5277
	64.7	2.9025	5.5973
	64.8	2.9979	5.4029
	64.9	2.8775	5.4313
	65	3.1005	5.4158
	65.1	3.013	5.58
	65.2	3.047	5.391
	65.3	3.0648	5.4752
	65.4	2.773	5.3944
	65.5	3.0036	5.3102
	65.6	3.0288	5.3456
	65.7	3.1917	5.1382
	65.8	3.014	5.304
	65.9	2.9985	5.5351
	66	3.1191	5.3539
	66.1	3.1946	5.4122
	66.2	3.0371	5.5597
	66.3	2.905	5.6862
	66.4	2.9665	5.5204
	66.5	2.924	5.4725
	66.6	3.0742	5.5679
	66.7	2.8158	5.4195
	66.8	2.8229	5.6024
	66.9	2.8012	5.4461
	67	2.8942	5.5323
	67.1	2.9155	5.5143
	67.2	2.8715	5.4928
	67.3	3.0183	5.3906
	67.4	2.861	5.3603
	67.5	2.9292	5.4635
	67.6	2.8737	5.778
	67.7	3.0075	5.7409
	67.8	2.9952	5.7348
	67.9	2.9467	5.4646
	68	2.9024	5.5992
	68.1	3.0245	5.5624
	68.2	2.9117	5.4546
	68.3	3.0471	5.4883
	68.4	3.1024	5.5205
	68.5	3.2127	5.3053
	68.6	3.0073	5.568
	68.7	3.0725	5.3928
	68.8	3.1201	5.4861
	68.9	3.1184	5.3087
	69	3.0505	5.231
	69.1	3.0499	5.0703
	69.2	2.7756	5.1693
	69.3	2.8033	4.9515
	69.4	2.901	4.91
	69.5	2.8608	5.1022
	69.6	2.9671	4.9425
	69.7	3.0499	4.9966
	69.8	3.0057	5.1842
	69.9	2.9484	5.2411
	70	2.9514	5.2826
	70.1	2.9458	5.0656
	70.2	3.1049	4.9675
	70.3	2.958	4.9487
	70.4	2.9459	4.9103
	70.5	2.6782	4.8952
	70.6	2.7171	5.1412
	70.7	2.5498	5.0253
	70.8	2.7414	4.8092
	70.9	2.6786	5.0189
	71	2.6871	4.799
	71.1	2.8073	4.7971
	71.2	2.6986	4.8733
	71.3	2.8145	4.9507
	71.4	2.7471	4.8067
	71.5	2.9257	4.7724
	71.6	2.9066	4.7995
	71.7	2.8287	5.0133
	71.8	2.8004	4.9397
	71.9	2.7128	5.0382
	72	2.7547	4.9597
	72.1	2.4483	4.8963
	72.2	2.4578	4.9674
	72.3	2.7675	4.9482
	72.4	2.5476	4.9872
	72.5	2.5904	4.6086
	72.6	2.5305	4.6346
	72.7	2.7376	5.0167
	72.8	2.7732	4.607
	72.9	2.5107	4.5655
	73	2.6938	4.7961
	73.1	2.8534	4.7553
	73.2	2.9048	4.8427
	73.3	2.6606	4.7252
	73.4	2.7079	4.8972
	73.5	2.6984	4.8554
	73.6	2.5593	4.7932
	73.7	2.4894	4.8887
	73.8	2.7836	4.8179
	73.9	2.5375	4.9675
	74	2.4918	5.0428
	74.1	2.7443	5.1536
	74.2	2.6374	5.3474
	74.3	2.6105	5.4489
	74.4	2.6492	5.2568
	74.5	2.4915	5.3591
	74.6	2.5626	4.9279
	74.7	2.8149	5.3623
	74.8	2.6973	5.0243
	74.9	2.526	5.0379
	75	2.8015	5.1992
	75.1	2.5148	5.142
	75.2	2.7002	5.0283
	75.3	2.6796	5.1444
	75.4	2.7225	5.0678
	75.5	2.7512	5.0084
	75.6	2.6585	4.8208
	75.7	2.7209	5.0496
	75.8	2.6285	5.6737
	75.9	2.8467	5.4622
	76	2.8617	5.3907
	76.1	2.7585	5.3492
	76.2	2.5572	5.3806
	76.3	2.637	5.439
	76.4	2.8896	5.3596
	76.5	2.7697	5.2256
	76.6	2.7762	5.3447
	76.7	2.6373	5.1997
	76.8	2.6099	5.4311
	76.9	2.4638	5.3885
	77	2.4879	5.0806
	77.1	2.7234	5.2868
	77.2	2.5944	5.2742
	77.3	2.7156	5.2893
	77.4	2.6134	5.3088
	77.5	2.8054	5.2449
	77.6	2.8429	5.3805
	77.7	2.8582	5.5813
	77.8	2.8299	5.3824
	77.9	2.8021	5.3863
	78	2.8218	5.4488
	78.1	2.7333	5.5737
	78.2	2.8305	5.4777
	78.3	2.8761	5.6496
	78.4	2.7795	5.3983
	78.5	2.7525	5.7009
	78.6	2.7958	5.7945
	78.7	2.8946	5.747
	78.8	2.816	5.7834
	78.9	2.8582	5.5138
	79	3.0112	5.6378
	79.1	3.0456	5.5861
	79.2	3.0284	5.34
	79.3	3.0036	5.4852
	79.4	2.9764	5.6453
	79.5	3.0209	5.4968
	79.6	2.8772	5.4102
	79.7	3.0127	5.4097
	79.8	3.0606	5.551
	79.9	3.1085	5.5335
	80	3.3222	5.4912
	80.1	3.0745	5.4593
	80.2	3.004	5.4848
	80.3	3.197	5.6712
	80.4	3.1405	5.5692
	80.5	3.2519	5.6735
	80.6	2.9815	5.4254
	80.7	3.2422	5.5567
	80.8	3.1963	5.6427
	80.9	3.4936	5.6238
	81	3.3642	5.6203
	81.1	3.5538	5.6574
	81.2	3.1279	5.548
	81.3	3.3961	5.5192
	81.4	3.1243	5.6896
	81.5	3.0795	5.5087
	81.6	3.2083	5.6923
	81.7	3.2413	5.6018
	81.8	3.3709	5.5645
	81.9	3.1014	5.5002
	82	3.0888	5.5288
	82.1	3.1373	5.5868
	82.2	2.8861	5.5556
	82.3	2.6988	5.5647
	82.4	2.6683	5.5937
	82.5	2.7047	5.5616
	82.6	2.8604	5.5329
	82.7	3.2629	5.6899
	82.8	3.3293	5.6067
	82.9	3.3376	5.5049
	83	3.2699	5.6364
	83.1	3.195	5.6308
	83.2	2.9124	5.4815
	83.3	3.002	5.7234
	83.4	2.9585	5.4837
	83.5	3.0486	5.4992
	83.6	2.8855	5.5503
	83.7	2.8805	5.6635
	83.8	2.8586	5.7046
	83.9	2.8314	5.8842
	84	3.1378	5.5511
	84.1	3.133	5.724
	84.2	2.9188	5.6794
	84.3	2.9046	5.8054
	84.4	2.8278	5.6677
	84.5	2.8105	5.7597
	84.6	2.9621	5.7362
	84.7	2.6781	5.7673
	84.8	2.8403	5.7694
	84.9	2.9694	5.7213
	85	3.0029	5.6053
	85.1	2.8169	5.6357
	85.2	2.8643	5.6347
	85.3	2.9471	5.6139
	85.4	2.7287	5.612
	85.5	2.6441	5.6464
	85.6	3.0071	5.5581
	85.7	2.8073	5.5524
	85.8	2.8262	5.5493
	85.9	2.8123	5.6033
	86	2.7498	5.5435
	86.1	2.864	5.5711
	86.2	2.928	5.6048
	86.3	2.9016	5.5692
	86.4	2.6294	5.6229
	86.5	3.0277	5.5345
	86.6	3.0327	5.5573
	86.7	2.7634	5.7545
	86.8	2.8026	5.8107
	86.9	2.7891	5.548
	87	2.9544	5.6202
	87.1	2.9602	5.6981
	87.2	2.7903	5.8045
	87.3	2.9054	5.5755
	87.4	2.6547	5.5076
	87.5	2.7543	5.5699
	87.6	2.78	5.7287
	87.7	2.5802	5.7156
	87.8	2.7436	5.502
	87.9	2.6166	5.5947
	88	2.8555	5.5494
	88.1	2.7912	5.4298
	88.2	2.7221	5.5898
	88.3	2.609	5.4758
	88.4	2.5242	5.5574
	88.5	2.6717	5.462
	88.6	2.8303	5.6562
	88.7	2.7863	5.7616
	88.8	2.7303	5.5267
	88.9	2.7706	5.4668
	89	2.7577	5.6382
	89.1	2.6159	5.5335
	89.2	2.7183	5.8496
	89.3	2.8472	5.6808
	89.4	2.6824	5.7355
	89.5	2.7676	5.622
	89.6	2.7314	5.6932
	89.7	2.8124	5.6145
	89.8	2.6391	5.6668
	89.9	2.7999	5.4369
	90	2.8083	5.5113
	90.1	2.614	5.0233
	90.2	2.6444	4.9215
	90.3	2.5866	4.6682
	90.4	2.5641	4.9848
	90.5	2.7447	5.2618
	90.6	2.6161	5.0557
	90.7	2.7651	5.0051
	90.8	2.6831	5.1622
	90.9	2.6794	5.0389
	91	2.8776	5.23
	91.1	2.8887	4.7039
	91.2	2.7163	5.2214
	91.3	2.8292	5.2798
	91.4	2.7527	5.1679
	91.5	2.8909	5.0127
	91.6	2.7879	5.1915
	91.7	2.84	4.8946
	91.8	2.6825	4.9947
	91.9	2.8655	4.9394
	92	2.7195	5.1918
	92.1	2.8153	5.1563
	92.2	2.7159	5.1493
	92.3	2.7173	5.2921
	92.4	2.6964	5.3072
	92.5	2.594	5.0881
	92.6	2.8605	5.0193
	92.7	2.8112	5.3288
	92.8	2.9246	5.3307
	92.9	2.8493	5.4998
	93	2.9825	5.5325
	93.1	2.7879	5.5324
	93.2	2.7592	5.5396
	93.3	2.6095	5.6195
	93.4	2.6916	5.7253
	93.5	2.7207	5.5421
	93.6	2.8495	5.6607
	93.7	2.7981	5.625
	93.8	2.7162	5.6279
	93.9	2.6654	5.6682
	94	2.8158	5.7069
	94.1	2.7929	5.6897
	94.2	2.7379	5.4554
	94.3	2.8314	5.6401
	94.4	2.7468	5.4457
	94.5	2.7646	5.601
	94.6	2.731	5.5076
	94.7	2.8033	5.5122
	94.8	2.7739	5.485
	94.9	2.7258	5.4375
	95	2.5938	5.6047
	95.1	2.7262	5.3923
	95.2	2.6472	5.5864
	95.3	2.7015	5.5625
	95.4	2.6358	5.673
	95.5	2.6436	5.4186
	95.6	2.6127	5.7489
	95.7	2.7342	5.7029
	95.8	2.9007	5.6259
	95.9	2.6791	5.8176
	96	2.6961	5.7819
	96.1	2.7137	5.6845
	96.2	2.7244	5.8241
	96.3	2.6562	5.6799
	96.4	2.7284	5.5852
	96.5	2.5802	5.5414
	96.6	2.7607	5.6049
	96.7	2.8552	5.5715
	96.8	2.7851	5.5778
	96.9	2.9437	5.5394
	97	2.8975	5.5969
	97.1	3.0057	5.8136
	97.2	3.0291	5.697
	97.3	2.966	5.6282
	97.4	2.8762	5.7919
	97.5	3.1078	5.8162
	97.6	3.0635	5.5867
	97.7	2.8006	5.6756
	97.8	2.8616	5.7291
	97.9	2.81	5.6012
	98	2.8399	5.8341
	98.1	2.7689	5.6284
	98.2	2.772	5.5223
	98.3	2.7539	5.6839
	98.4	2.8468	5.7884
	98.5	2.9484	5.6797
	98.6	2.7621	5.7749
	98.7	2.9744	5.6118
	98.8	2.8701	5.641
	98.9	2.9421	5.6555
	99	2.8516	5.874
	99.1	2.8774	5.7088
	99.2	2.8544	5.6746
	99.3	2.8534	5.7564
	99.4	2.786	5.6604
	99.5	3.0302	5.5963
	99.6	2.9151	5.5585
	99.7	3.0478	5.6793
	99.8	2.6992	5.7149
	99.9	2.8053	5.5798
	100	2.7688	5.6643
