# Supplementary material for: Intestinal NUCB2/nesfatin-1 regulates hepatic glucose production via the MC4R-cAMP-GLP-1 pathway
Source: EMBO J. 2024 Nov 19;44(1):54–74. doi: 10.1038/s44318-024-00300-4 (PMC11696497; doi:10.1038/s44318-024-00300-4)
Supplement: Supplementary file 8 — Source data Fig. 6 [file 44318_2024_300_MOESM8_ESM.zip › Figure 6/fig6o/Figure 6o.xlsx]

## Sheet: Figure 6o
	RMSD(Å）
	Time(ns)	MC4R	NUCB2∆HFR
	0	0	0
	0.1	2.0354	2.8127
	0.2	1.9658	2.9125
	0.3	2.1764	3.3366
	0.4	2.2816	3.7735
	0.5	2.2403	4.4257
	0.6	2.0745	4.0569
	0.7	2.2124	4.1633
	0.8	2.1075	4.3459
	0.9	2.1839	4.5868
	1	2.4988	5.2368
	1.1	2.2846	4.8622
	1.2	2.1472	4.7294
	1.3	2.158	4.7554
	1.4	2.1468	4.5987
	1.5	2.1875	4.3445
	1.6	2.0397	4.688
	1.7	2.2645	4.6913
	1.8	2.1321	4.4261
	1.9	2.2678	4.0003
	2	2.1262	3.217
	2.1	1.9893	2.6935
	2.2	2.0758	3.0427
	2.3	2.0665	3.1747
	2.4	2.1261	3.3862
	2.5	2.1636	3.2368
	2.6	2.4897	3.1061
	2.7	2.2519	3.0233
	2.8	2.3031	3.9649
	2.9	2.2926	3.8296
	3	2.2011	3.5038
	3.1	2.116	3.4
	3.2	2.3541	3.3597
	3.3	2.0999	2.7267
	3.4	2.2832	3.6641
	3.5	2.33	4.0095
	3.6	2.2158	3.4893
	3.7	2.1664	2.8097
	3.8	2.3365	3.6564
	3.9	2.3188	3.9277
	4	2.1606	4.1908
	4.1	2.3816	3.8257
	4.2	2.2583	2.5333
	4.3	2.3241	2.7238
	4.4	2.4135	2.6209
	4.5	2.2343	2.819
	4.6	2.1323	2.4969
	4.7	2.1063	1.619
	4.8	2.2256	1.9827
	4.9	2.568	1.3214
	5	2.3058	1.4784
	5.1	2.2465	1.6095
	5.2	2.0391	1.5841
	5.3	1.9819	1.8073
	5.4	2.1071	2.0998
	5.5	2.1237	1.9107
	5.6	2.0356	1.7947
	5.7	2.2779	1.5565
	5.8	1.9692	1.755
	5.9	2.0975	1.8821
	6	2.0894	2.4032
	6.1	1.9148	2.0455
	6.2	1.93	1.9585
	6.3	2.028	2.0539
	6.4	1.9606	1.701
	6.5	2.0665	1.9018
	6.6	2.0282	2.1772
	6.7	2.0774	2.3833
	6.8	1.9867	1.9653
	6.9	2.0311	1.7066
	7	2.0134	1.8044
	7.1	2.0799	1.8808
	7.2	2.0568	1.8157
	7.3	2.0341	1.9771
	7.4	1.94	2.2066
	7.5	2.0543	2.1819
	7.6	1.8375	1.8933
	7.7	1.8408	2.0989
	7.8	1.801	2.0079
	7.9	1.8447	2.1821
	8	1.9948	2.3349
	8.1	1.9011	2.2392
	8.2	2.1373	2.2318
	8.3	2.1867	2.0329
	8.4	2.0805	1.9593
	8.5	2.1658	2.1132
	8.6	2.1485	2.2887
	8.7	1.932	2.2437
	8.8	2.018	2.3864
	8.9	2.005	2.57
	9	1.9775	2.5609
	9.1	2.1126	2.8298
	9.2	2.0025	2.728
	9.3	2.0643	2.7311
	9.4	1.8763	2.74
	9.5	2.0831	2.6905
	9.6	2.2471	2.5969
	9.7	2.4311	2.7858
	9.8	2.2394	2.6352
	9.9	2.2898	2.8932
	10	2.4174	2.9346
	10.1	2.3078	2.8064
	10.2	2.3137	2.588
	10.3	2.1355	2.5333
	10.4	2.3214	2.5188
	10.5	2.4875	2.8023
	10.6	2.4781	2.6708
	10.7	2.1721	2.944
	10.8	2.214	3.1798
	10.9	2.4171	2.7903
	11	2.2453	2.8302
	11.1	2.2346	2.9923
	11.2	2.1944	2.7208
	11.3	2.3337	2.7334
	11.4	2.1742	2.4548
	11.5	2.2419	2.69
	11.6	2.3234	2.2988
	11.7	2.1659	2.6256
	11.8	2.3299	2.5992
	11.9	2.2398	2.8014
	12	2.2807	2.6499
	12.1	2.2665	2.4306
	12.2	2.3614	2.5216
	12.3	2.3297	2.5162
	12.4	2.4039	2.6112
	12.5	2.4386	2.5392
	12.6	2.5747	2.3496
	12.7	2.256	2.4924
	12.8	2.5395	2.5744
	12.9	2.2876	2.61
	13	2.2873	2.6528
	13.1	2.3357	2.451
	13.2	2.2662	2.6995
	13.3	2.282	2.3735
	13.4	2.4519	2.3627
	13.5	2.5679	2.3805
	13.6	2.2921	2.2408
	13.7	2.3003	2.2559
	13.8	2.2181	2.3561
	13.9	2.3304	2.3385
	14	2.2895	2.4868
	14.1	2.3445	2.4999
	14.2	2.2945	2.5042
	14.3	2.228	2.6303
	14.4	2.2844	2.5292
	14.5	2.1324	2.284
	14.6	2.2217	2.3991
	14.7	1.9371	2.356
	14.8	2.1177	2.6212
	14.9	2.0396	2.6258
	15	2.1625	2.6952
	15.1	2.2885	3.1761
	15.2	2.3365	3.1362
	15.3	2.3585	2.7388
	15.4	2.1002	2.6363
	15.5	2.1318	3.005
	15.6	1.7994	2.6278
	15.7	1.9437	2.9806
	15.8	1.9605	2.8078
	15.9	1.8253	2.6454
	16	1.9979	2.9624
	16.1	2.1196	2.5006
	16.2	1.8667	2.678
	16.3	1.9587	2.792
	16.4	1.9681	2.7928
	16.5	1.9328	2.9223
	16.6	1.9464	3.4207
	16.7	2.0468	2.7241
	16.8	1.7881	2.9652
	16.9	1.8357	2.9171
	17	1.9847	2.4613
	17.1	1.9378	2.6409
	17.2	1.9811	3.0601
	17.3	2.0541	2.5656
	17.4	2.1927	2.7559
	17.5	2.0932	2.8063
	17.6	2.1141	2.6552
	17.7	2.0129	2.6331
	17.8	1.8289	2.7334
	17.9	1.936	2.7256
	18	1.913	2.446
	18.1	2.1447	2.9221
	18.2	1.8347	2.5145
	18.3	1.9942	2.2796
	18.4	2.0457	2.3859
	18.5	2.2266	2.7678
	18.6	2.0593	2.8118
	18.7	2.3626	2.5037
	18.8	2.4457	2.5642
	18.9	2.4709	2.4832
	19	2.3898	2.3596
	19.1	2.4193	2.3805
	19.2	2.2579	2.4996
	19.3	2.6063	2.3309
	19.4	2.4263	2.5016
	19.5	2.3478	2.4602
	19.6	2.5653	2.4785
	19.7	2.4757	2.298
	19.8	2.7756	2.3054
	19.9	2.5441	2.3178
	20	2.6109	2.5138
	20.1	2.629	2.6102
	20.2	2.6772	2.3243
	20.3	2.6212	2.3113
	20.4	2.3179	2.2261
	20.5	2.5328	2.4852
	20.6	2.5073	2.7035
	20.7	2.5845	2.5531
	20.8	2.5612	2.5396
	20.9	2.482	2.366
	21	2.5613	2.3693
	21.1	2.516	2.488
	21.2	2.4594	2.5081
	21.3	2.4983	2.4382
	21.4	2.7264	2.4891
	21.5	2.68	2.5309
	21.6	2.5291	2.7285
	21.7	2.91	2.3996
	21.8	2.8009	2.697
	21.9	2.9426	2.6854
	22	2.9742	2.6622
	22.1	2.8903	2.3344
	22.2	2.8481	2.4992
	22.3	2.7426	2.5786
	22.4	2.5691	2.5168
	22.5	2.6696	2.3401
	22.6	2.7309	2.366
	22.7	2.5404	2.329
	22.8	2.6452	2.3532
	22.9	2.6123	2.3234
	23	2.7478	2.4639
	23.1	2.7075	2.3676
	23.2	2.3657	2.4221
	23.3	2.601	2.3137
	23.4	2.4264	2.3335
	23.5	2.386	2.3058
	23.6	2.7383	2.3324
	23.7	2.7862	2.3403
	23.8	2.6141	2.3767
	23.9	2.6456	2.434
	24	2.4648	2.411
	24.1	2.3316	2.2317
	24.2	2.7017	2.3101
	24.3	2.4869	2.246
	24.4	2.8632	2.701
	24.5	2.9239	2.7648
	24.6	2.7969	2.4408
	24.7	2.7015	2.8844
	24.8	2.6975	2.2712
	24.9	2.623	2.341
	25	2.6317	2.4436
	25.1	2.6397	2.8404
	25.2	2.8121	3.0794
	25.3	2.6212	2.9787
	25.4	2.7143	2.8498
	25.5	2.4233	3.0191
	25.6	2.6213	3.2424
	25.7	2.5138	3.1705
	25.8	2.8061	2.9399
	25.9	2.5728	2.2489
	26	2.4148	2.562
	26.1	2.5525	2.6426
	26.2	2.5045	2.6952
	26.3	2.3558	2.3233
	26.4	2.749	2.6141
	26.5	2.5199	2.217
	26.6	2.2397	2.2571
	26.7	2.405	2.8191
	26.8	2.3706	2.818
	26.9	2.4454	2.3523
	27	2.5114	2.4172
	27.1	2.4712	2.6559
	27.2	2.4113	2.6228
	27.3	2.6863	2.7618
	27.4	2.6266	2.5181
	27.5	2.4088	2.5189
	27.6	2.6628	2.4275
	27.7	2.5671	2.6295
	27.8	2.5797	2.7223
	27.9	2.6136	2.681
	28	2.5035	2.9872
	28.1	2.6829	2.8369
	28.2	2.9889	2.43
	28.3	2.7142	2.4521
	28.4	2.5507	2.5045
	28.5	2.6064	2.5854
	28.6	2.6991	2.537
	28.7	2.8649	2.3796
	28.8	2.7113	2.3201
	28.9	2.9754	2.3584
	29	2.7738	2.3493
	29.1	2.8044	2.4804
	29.2	3.0234	2.2641
	29.3	2.9266	2.5179
	29.4	2.5189	2.29
	29.5	2.6544	2.2356
	29.6	2.9324	2.92
	29.7	2.7541	3.3295
	29.8	2.8685	3.0373
	29.9	2.8029	3.2965
	30	2.7095	3.5632
	30.1	2.4045	3.8593
	30.2	2.7719	3.9894
	30.3	2.5186	3.8195
	30.4	2.5516	3.6693
	30.5	2.6856	3.6414
	30.6	2.4621	4.122
	30.7	2.5085	3.9553
	30.8	2.6005	3.9265
	30.9	2.8896	3.7301
	31	2.9754	3.7666
	31.1	2.9455	3.6318
	31.2	2.7208	3.3127
	31.3	2.837	3.7301
	31.4	2.7238	3.7019
	31.5	2.8627	3.1617
	31.6	3.0706	3.9051
	31.7	2.7899	3.7771
	31.8	2.8736	3.8534
	31.9	2.884	3.7293
	32	2.7444	3.6086
	32.1	2.801	3.2733
	32.2	2.9879	3.4045
	32.3	2.8449	3.3199
	32.4	2.5085	2.8619
	32.5	2.9302	2.7272
	32.6	2.9402	3.256
	32.7	2.9236	3.5556
	32.8	2.8148	3.271
	32.9	2.9099	3.4819
	33	2.7705	3.6393
	33.1	2.7547	3.0363
	33.2	2.721	3.0302
	33.3	2.9093	2.9347
	33.4	3.1222	3.1973
	33.5	2.7948	2.7632
	33.6	2.9051	2.9789
	33.7	2.9061	2.8848
	33.8	2.7835	3.0791
	33.9	2.832	2.946
	34	2.7257	3.1755
	34.1	2.6176	3.0712
	34.2	2.9894	3.119
	34.3	2.7847	3.2328
	34.4	2.6983	3.0156
	34.5	2.5953	3.1881
	34.6	2.5342	3.4161
	34.7	2.8581	3.4713
	34.8	2.852	3.4888
	34.9	2.887	3.0322
	35	2.9329	3.5347
	35.1	2.7366	3.6567
	35.2	2.7776	3.4601
	35.3	2.7786	3.5543
	35.4	2.7076	3.6803
	35.5	2.7339	3.6093
	35.6	2.7236	3.5111
	35.7	2.8475	3.5849
	35.8	2.6595	3.5484
	35.9	2.8124	3.5722
	36	2.6828	3.6207
	36.1	2.8587	3.3201
	36.2	2.9512	3.2185
	36.3	3.0071	3.5418
	36.4	2.8538	3.3226
	36.5	2.923	3.2615
	36.6	2.7223	3.2246
	36.7	2.9125	3.386
	36.8	2.8628	3.2608
	36.9	2.8438	3.4611
	37	2.7908	3.1149
	37.1	2.985	2.7249
	37.2	2.9575	2.9352
	37.3	2.9827	2.7494
	37.4	3.057	3.1342
	37.5	3.0283	3.4275
	37.6	2.7378	3.3667
	37.7	3.0388	3.4259
	37.8	2.8863	3.4673
	37.9	3.0848	3.7795
	38	2.8103	3.5601
	38.1	2.8358	3.7889
	38.2	3.0805	3.8849
	38.3	2.9047	3.8857
	38.4	2.9391	3.5006
	38.5	3.0309	3.3999
	38.6	3.1049	3.5541
	38.7	3.057	3.8595
	38.8	3.0986	3.6466
	38.9	3.2145	3.4417
	39	2.997	3.3906
	39.1	3.0139	3.8264
	39.2	3.1517	3.8241
	39.3	3.2673	3.84
	39.4	3.249	3.5723
	39.5	3.1367	3.3601
	39.6	3.2723	3.3511
	39.7	3.3568	3.2335
	39.8	3.1135	3.0714
	39.9	3.3574	3.826
	40	3.1225	3.3974
	40.1	3.1114	3.0311
	40.2	3.1225	3.5674
	40.3	3.2091	3.4664
	40.4	3.2986	3.2519
	40.5	3.2412	3.0918
	40.6	3.2196	3.3103
	40.7	3.2193	3.2269
	40.8	3.2826	3.2201
	40.9	2.9155	3.2174
	41	2.8846	3.4837
	41.1	2.9539	3.0867
	41.2	3.3296	3.5611
	41.3	3.2841	3.4467
	41.4	3.2359	3.7864
	41.5	3.1774	3.7297
	41.6	3.2446	3.9303
	41.7	3.2751	3.8343
	41.8	2.9499	3.9217
	41.9	3.1345	4.0488
	42	3.3727	3.9455
	42.1	3.0572	3.8417
	42.2	3.0181	4.1043
	42.3	3.2918	4.1293
	42.4	3.0381	4.7153
	42.5	2.9413	4.5657
	42.6	3.1109	4.7619
	42.7	3.2032	4.9213
	42.8	3.2018	4.7953
	42.9	2.939	4.7519
	43	3.0275	4.7437
	43.1	3.1315	4.9138
	43.2	3.3255	5.2653
	43.3	2.8227	4.9703
	43.4	2.926	4.9771
	43.5	3.023	5.2627
	43.6	3.0244	4.9865
	43.7	3.0411	4.7245
	43.8	2.9587	4.621
	43.9	3.0007	4.5944
	44	2.9825	4.3162
	44.1	2.867	4.2382
	44.2	3.0202	3.9243
	44.3	3.12	3.6234
	44.4	2.9731	4.4019
	44.5	2.9051	4.128
	44.6	3.1396	4.2302
	44.7	3.1588	4.695
	44.8	2.8602	5.0547
	44.9	3.0217	5.0081
	45	2.9772	4.9185
	45.1	2.9032	4.7953
	45.2	3.0244	4.8599
	45.3	3.0829	5.1715
	45.4	3.0163	4.548
	45.5	3.0099	4.149
	45.6	3.018	4.4832
	45.7	3.0072	3.4628
	45.8	2.9732	3.5915
	45.9	2.9035	3.288
	46	3.2665	3.257
	46.1	3.1399	3.4985
	46.2	2.9717	3.7625
	46.3	3.2552	3.23
	46.4	3.0578	3.0852
	46.5	3.0272	3.4687
	46.6	3.1135	3.4481
	46.7	3.1795	3.2064
	46.8	3.252	3.4633
	46.9	3.1	3.4116
	47	3.1889	3.0459
	47.1	3.1541	3.2761
	47.2	3.1324	3.0001
	47.3	3.1625	3.4974
	47.4	3.0599	3.4067
	47.5	3.2828	3.2084
	47.6	2.987	3.3133
	47.7	3.2438	3.1317
	47.8	3.0895	3.1383
	47.9	3.0806	3.081
	48	3.0974	3.1173
	48.1	3.0059	3.0996
	48.2	2.8779	3.1794
	48.3	3.2185	2.9456
	48.4	2.8187	2.9117
	48.5	3.2501	2.9074
	48.6	3.1017	2.7601
	48.7	3.1915	3.2271
	48.8	3.0867	3.0671
	48.9	3.1476	2.8918
	49	3.2077	3.5088
	49.1	3.181	3.7035
	49.2	3.0446	3.3043
	49.3	3.4227	3.1163
	49.4	3.1612	3.3582
	49.5	2.978	3.3764
	49.6	3.1833	3.2335
	49.7	3.223	3.0842
	49.8	3.3684	3.1098
	49.9	3.2884	2.8605
	50	3.2548	3.0664
	50.1	2.9616	3.0193
	50.2	3.2711	2.8432
	50.3	2.9383	3.0752
	50.4	2.9807	3.248
	50.5	2.9738	2.9682
	50.6	2.9361	3.0431
	50.7	3.1468	3.0504
	50.8	2.9888	3.026
	50.9	3.135	3.483
	51	2.9292	3.2931
	51.1	3.1191	3.131
	51.2	3.1948	2.7548
	51.3	3.2983	2.8146
	51.4	3.0979	3.006
	51.5	3.2061	2.3042
	51.6	3.1672	2.346
	51.7	3.079	2.4191
	51.8	3.0452	2.5048
	51.9	3.1403	2.491
	52	3.1427	2.3428
	52.1	3.094	2.6598
	52.2	3.2592	2.7529
	52.3	3.3299	2.5434
	52.4	3.2454	2.6988
	52.5	3.0931	2.5511
	52.6	2.9873	3.0706
	52.7	2.8405	3.1573
	52.8	2.9958	2.8781
	52.9	3.0295	2.5692
	53	2.8967	2.5753
	53.1	3.1707	2.2476
	53.2	2.9212	2.2835
	53.3	3.0691	2.3871
	53.4	3.0356	2.4761
	53.5	2.8702	2.6246
	53.6	2.8376	2.2809
	53.7	2.8821	2.4043
	53.8	2.9646	2.4926
	53.9	3.0588	2.3959
	54	3.1106	2.494
	54.1	2.8147	2.4362
	54.2	2.7832	2.2644
	54.3	2.9216	2.5857
	54.4	2.9022	2.3124
	54.5	2.978	2.1605
	54.6	2.989	2.397
	54.7	3.2423	2.4841
	54.8	3.2112	2.3941
	54.9	2.8193	2.5787
	55	2.915	2.3851
	55.1	3.0929	2.4763
	55.2	3.0994	2.8669
	55.3	3.3108	2.6345
	55.4	3.1885	2.6813
	55.5	3.1505	2.8212
	55.6	3.0537	2.4257
	55.7	3.1365	2.3877
	55.8	3.5036	2.7347
	55.9	3.3092	2.765
	56	3.2699	2.4273
	56.1	3.2051	2.364
	56.2	3.1914	2.3268
	56.3	3.3277	2.4737
	56.4	3.3987	2.2003
	56.5	3.442	2.4879
	56.6	3.419	2.257
	56.7	3.2722	2.1153
	56.8	3.4297	2.0914
	56.9	3.5827	2.6273
	57	3.6594	2.8156
	57.1	3.5864	2.4946
	57.2	3.5098	2.7299
	57.3	3.4427	2.8215
	57.4	3.4879	2.7385
	57.5	3.7754	2.5522
	57.6	3.5643	2.5865
	57.7	3.6595	2.7693
	57.8	3.4182	2.6109
	57.9	3.261	2.7529
	58	3.3247	2.8323
	58.1	3.4242	2.8313
	58.2	3.2717	2.9029
	58.3	3.2977	2.8861
	58.4	3.3946	2.9009
	58.5	3.6336	2.5818
	58.6	3.6566	2.5839
	58.7	3.6695	2.7875
	58.8	3.4626	2.5135
	58.9	3.4443	2.5391
	59	3.6256	2.4902
	59.1	3.4189	2.5796
	59.2	3.755	2.7607
	59.3	3.3631	3.1988
	59.4	3.3761	2.98
	59.5	3.2962	3.0405
	59.6	3.3906	3.5368
	59.7	3.4194	3.012
	59.8	3.0979	2.6755
	59.9	3.3627	2.6238
	60	3.2633	2.5469
	60.1	3.2797	2.686
	60.2	3.642	2.8684
	60.3	3.2378	2.5226
	60.4	3.2157	2.7511
	60.5	3.3738	2.5473
	60.6	3.5209	2.9504
	60.7	3.4463	2.6576
	60.8	3.0994	2.6198
	60.9	3.4561	2.3697
	61	3.3792	2.6065
	61.1	3.5041	2.8242
	61.2	3.2337	2.7219
	61.3	3.307	2.7277
	61.4	3.2348	2.8497
	61.5	3.3219	2.6979
	61.6	3.2994	2.5635
	61.7	3.5319	2.6223
	61.8	3.4622	2.7472
	61.9	3.5436	2.7205
	62	3.4895	3.032
	62.1	3.2828	3.206
	62.2	3.7076	2.8643
	62.3	3.5262	2.5638
	62.4	3.236	3.0573
	62.5	3.0532	2.6885
	62.6	3.3028	2.5614
	62.7	3.5003	2.6294
	62.8	3.7314	2.7383
	62.9	3.5782	2.9508
	63	3.65	2.4816
	63.1	3.3913	2.4706
	63.2	3.4452	2.5815
	63.3	3.5349	2.6309
	63.4	3.501	2.6013
	63.5	3.5349	2.5323
	63.6	3.4742	2.5172
	63.7	3.5495	2.7024
	63.8	3.5308	2.5928
	63.9	3.6312	2.6874
	64	3.7415	2.5976
	64.1	3.7983	2.5353
	64.2	3.4864	2.6468
	64.3	3.4217	2.5514
	64.4	3.3677	2.4855
	64.5	3.2187	2.5277
	64.6	3.3882	2.7161
	64.7	3.6757	2.7636
	64.8	3.5945	2.7812
	64.9	3.5977	2.9135
	65	3.6926	3.3228
	65.1	3.7063	2.6751
	65.2	3.7644	3.2451
	65.3	3.7313	2.6597
	65.4	3.7108	2.8782
	65.5	3.7094	2.8197
	65.6	3.7647	2.7956
	65.7	3.5905	2.6036
	65.8	3.6359	2.7969
	65.9	3.3723	2.723
	66	3.2221	2.5524
	66.1	3.3121	2.6762
	66.2	3.3392	2.6054
	66.3	3.5893	2.5128
	66.4	3.6353	2.4291
	66.5	3.6074	2.6492
	66.6	3.6488	2.5522
	66.7	3.4621	2.632
	66.8	3.809	2.5161
	66.9	3.6501	2.5336
	67	3.7874	2.5548
	67.1	3.7512	2.4492
	67.2	3.5036	2.3465
	67.3	3.7418	2.428
	67.4	3.6234	2.5853
	67.5	3.7337	2.6625
	67.6	3.737	2.5535
	67.7	3.4859	2.5592
	67.8	3.5554	2.3631
	67.9	3.2482	2.5824
	68	3.4626	2.9344
	68.1	3.2851	2.3551
	68.2	3.1833	2.6464
	68.3	3.3938	2.5534
	68.4	3.248	2.6274
	68.5	3.2128	2.7175
	68.6	3.2463	2.401
	68.7	3.2044	2.351
	68.8	3.3238	2.3808
	68.9	3.3066	2.5071
	69	3.4387	2.4528
	69.1	3.0794	2.4293
	69.2	3.1272	2.4401
	69.3	3.1756	2.7123
	69.4	3.0305	2.4553
	69.5	3.1475	2.6171
	69.6	3.3236	2.5875
	69.7	3.0419	2.5791
	69.8	3.1091	2.7863
	69.9	3.1902	2.7547
	70	3.1252	2.9274
	70.1	3.0311	3.1046
	70.2	2.9624	3.1348
	70.3	2.8897	2.9832
	70.4	2.9438	2.929
	70.5	3.1748	2.7328
	70.6	3.3576	2.5423
	70.7	3.2658	2.4181
	70.8	3.041	2.509
	70.9	3.0871	2.5347
	71	3.2468	2.503
	71.1	2.9789	2.4117
	71.2	2.985	2.6385
	71.3	3.1772	2.6511
	71.4	3.3276	2.5322
	71.5	2.9513	2.5656
	71.6	3.0188	2.5379
	71.7	3.0083	2.4127
	71.8	3.1531	2.5505
	71.9	3.1889	2.6059
	72	3.0055	2.6673
	72.1	2.7765	2.4852
	72.2	2.8698	2.6214
	72.3	2.8911	2.8232
	72.4	3.0529	2.9983
	72.5	2.8647	2.5421
	72.6	2.9399	2.6418
	72.7	2.9187	2.6122
	72.8	2.8044	2.6142
	72.9	2.7992	2.563
	73	2.8613	2.8133
	73.1	2.7391	2.6073
	73.2	2.8748	2.6315
	73.3	2.7957	3.0957
	73.4	2.8806	2.8925
	73.5	3.0735	2.7837
	73.6	3.2761	2.9863
	73.7	3.2014	2.4813
	73.8	3.4251	2.7283
	73.9	2.995	2.3733
	74	3.1762	2.5616
	74.1	2.9588	2.6163
	74.2	3.1153	2.6534
	74.3	3.2609	2.5941
	74.4	3.1597	3.3576
	74.5	3.0793	3.4839
	74.6	3.0992	2.677
	74.7	2.8372	2.7913
	74.8	2.7683	2.5889
	74.9	2.8778	2.6438
	75	2.9259	2.6725
	75.1	2.8306	3.0094
	75.2	2.961	3.0534
	75.3	2.7928	2.9624
	75.4	3.0687	2.9656
	75.5	2.8894	2.5406
	75.6	2.8462	2.588
	75.7	2.8177	2.4903
	75.8	2.9454	2.7561
	75.9	2.7613	2.8594
	76	2.976	2.6754
	76.1	3.1145	2.59
	76.2	3.1591	2.8365
	76.3	3.1138	2.9076
	76.4	3.0275	2.6269
	76.5	3.315	2.6384
	76.6	3.1863	2.5963
	76.7	2.9274	2.4108
	76.8	3.1139	2.5386
	76.9	3.056	2.5582
	77	2.9707	2.4405
	77.1	2.9665	2.6834
	77.2	3.0705	2.6129
	77.3	3.1582	2.9989
	77.4	2.8876	2.7997
	77.5	3.1653	2.4997
	77.6	2.866	2.4623
	77.7	2.9078	3.0126
	77.8	3.0805	2.9325
	77.9	3.1967	2.9091
	78	3.3172	2.6252
	78.1	3.4698	2.6701
	78.2	3.4397	2.6329
	78.3	3.3419	2.5213
	78.4	3.3819	2.5765
	78.5	3.4693	2.6106
	78.6	3.5651	2.856
	78.7	3.6678	3.429
	78.8	3.4959	2.857
	78.9	3.6541	2.5856
	79	3.6007	2.6207
	79.1	3.7149	2.4786
	79.2	3.725	2.5048
	79.3	3.6363	2.4836
	79.4	3.5719	2.8591
	79.5	3.7368	2.6219
	79.6	3.6156	2.54
	79.7	3.5914	2.4765
	79.8	3.6775	2.476
	79.9	3.4705	2.7412
	80	3.6471	2.6133
	80.1	3.7134	2.1587
	80.2	3.4386	2.3564
	80.3	3.4641	2.6667
	80.4	3.5657	2.6462
	80.5	3.6965	2.4801
	80.6	3.6988	2.6871
	80.7	3.5535	2.786
	80.8	3.6295	3.0016
	80.9	3.5581	2.664
	81	3.532	2.7545
	81.1	3.538	2.8466
	81.2	3.7737	2.6868
	81.3	3.6232	3.1065
	81.4	3.5265	3.2927
	81.5	3.4539	3.5543
	81.6	3.528	3.3506
	81.7	3.7065	2.6336
	81.8	3.5424	2.5918
	81.9	3.7556	2.6521
	82	3.6052	2.7505
	82.1	3.8007	2.8677
	82.2	3.612	3.0609
	82.3	3.5947	2.8729
	82.4	3.4811	2.9923
	82.5	3.577	2.9382
	82.6	3.4851	2.802
	82.7	3.5805	3.0282
	82.8	3.5332	3.0481
	82.9	3.4923	3.0144
	83	3.6441	3.2192
	83.1	3.7629	3.0066
	83.2	3.7964	3.0991
	83.3	3.6888	2.9756
	83.4	3.6837	2.76
	83.5	3.5369	2.6756
	83.6	3.5081	2.7606
	83.7	3.7987	2.8309
	83.8	3.6334	2.9405
	83.9	3.5025	2.8889
	84	3.5844	2.6951
	84.1	3.3345	2.579
	84.2	3.433	2.3947
	84.3	3.3696	2.7763
	84.4	3.4209	3.0198
	84.5	3.5529	3.0391
	84.6	3.495	3.0922
	84.7	3.467	3.0486
	84.8	3.6644	2.9951
	84.9	3.3434	3.3997
	85	3.46	3.4919
	85.1	3.6358	3.2149
	85.2	3.6969	2.9967
	85.3	3.5601	2.7608
	85.4	3.3891	2.8806
	85.5	3.4138	2.8074
	85.6	3.4531	2.7312
	85.7	3.486	2.6191
	85.8	3.5875	2.7218
	85.9	3.5878	2.8324
	86	3.3806	2.745
	86.1	3.3279	2.7172
	86.2	3.3678	2.8065
	86.3	3.3675	2.8844
	86.4	3.5066	2.7197
	86.5	3.4102	2.9051
	86.6	3.3983	2.85
	86.7	3.4637	2.7958
	86.8	3.3396	2.7987
	86.9	3.4988	2.8654
	87	3.4761	2.8739
	87.1	3.5448	2.6692
	87.2	3.5892	2.8249
	87.3	3.5477	2.9261
	87.4	3.5932	2.8436
	87.5	3.531	2.7281
	87.6	3.7014	2.927
	87.7	3.6806	2.855
	87.8	3.8452	2.8981
	87.9	3.6957	2.8273
	88	3.813	2.8221
	88.1	4.0082	2.6965
	88.2	3.7041	2.7863
	88.3	3.729	2.8206
	88.4	3.9157	2.9456
	88.5	3.8825	2.628
	88.6	3.9317	2.8053
	88.7	4.0044	2.7566
	88.8	3.8269	2.8221
	88.9	3.6904	2.8632
	89	3.682	3.0994
	89.1	3.7672	3.1978
	89.2	3.8406	3.1067
	89.3	3.7181	2.8452
	89.4	3.7418	3.1345
	89.5	3.8294	3.0785
	89.6	4.077	3.6628
	89.7	3.8599	3.8552
	89.8	3.839	3.271
	89.9	3.8638	3.4599
	90	3.8286	3.8929
	90.1	3.7745	4.0153
	90.2	3.6739	3.7668
	90.3	3.6185	3.4746
	90.4	3.6678	4.0739
	90.5	3.6279	4.0023
	90.6	3.4749	3.6154
	90.7	3.5007	3.4124
	90.8	3.3689	2.9062
	90.9	3.4024	2.7772
	91	3.6826	2.5789
	91.1	3.6245	2.6834
	91.2	3.6687	2.7636
	91.3	3.7455	2.9586
	91.4	3.611	2.829
	91.5	3.7196	2.8088
	91.6	3.929	2.505
	91.7	3.8305	2.7457
	91.8	3.6782	2.5407
	91.9	3.7023	2.7293
	92	3.8507	2.785
	92.1	3.8068	2.644
	92.2	3.604	2.5603
	92.3	3.6164	2.8178
	92.4	3.5596	2.805
	92.5	3.5696	2.5955
	92.6	3.5743	2.6972
	92.7	3.6659	2.6405
	92.8	3.4795	2.586
	92.9	3.7486	2.5915
	93	3.6451	2.5716
	93.1	3.5486	2.6938
	93.2	3.4015	2.7062
	93.3	3.7219	2.6624
	93.4	3.6856	2.6188
	93.5	3.7481	2.6991
	93.6	3.6833	2.5607
	93.7	3.57	2.7426
	93.8	3.6662	2.5919
	93.9	3.3441	2.6594
	94	3.5696	2.5977
	94.1	3.412	2.6555
	94.2	3.5022	2.6903
	94.3	3.4182	2.5691
	94.4	3.4695	2.6092
	94.5	3.6307	2.7591
	94.6	3.5434	2.7138
	94.7	3.3581	2.8105
	94.8	3.4451	2.8556
	94.9	3.3232	2.8196
	95	3.3907	2.7655
	95.1	3.4678	2.9322
	95.2	3.3385	2.7741
	95.3	3.4114	2.8192
	95.4	3.6167	2.7504
	95.5	3.5571	2.8333
	95.6	3.4075	2.7526
	95.7	3.575	2.8513
	95.8	3.4372	3.1537
	95.9	3.5857	2.6454
	96	3.3581	2.78
	96.1	3.2496	2.6804
	96.2	3.3676	2.6945
	96.3	3.6016	2.9762
	96.4	3.4792	3.4148
	96.5	3.5064	3.1618
	96.6	3.439	3.0174
	96.7	3.3258	3.1089
	96.8	3.3251	3.3396
	96.9	3.4969	3.126
	97	3.3169	2.5209
	97.1	3.4676	2.7192
	97.2	3.3151	2.4421
	97.3	3.5978	2.4684
	97.4	3.3876	2.724
	97.5	3.3926	2.5912
	97.6	3.5281	2.4906
	97.7	3.3256	2.5474
	97.8	3.4533	2.5568
	97.9	3.2577	2.6224
	98	3.6149	2.5438
	98.1	3.3322	2.6001
	98.2	3.2906	2.846
	98.3	3.4299	3.0551
	98.4	3.3585	2.5533
	98.5	3.3775	2.7169
	98.6	3.463	2.6293
	98.7	3.2996	2.6091
	98.8	3.416	2.568
	98.9	3.3604	2.4264
	99	3.6704	2.5939
	99.1	3.6055	2.5651
	99.2	3.5219	2.684
	99.3	3.5462	2.339
	99.4	3.6433	2.6659
	99.5	3.707	2.5415
	99.6	3.4433	2.6419
	99.7	3.4193	2.5487
	99.8	3.7129	2.5694
	99.9	3.7009	2.5664
	100	3.2376	2.5172
